# Supplementary material for: TIF-Seq2 disentangles overlapping isoforms in complex human transcriptomes
Source: Nucleic Acids Res. 2020 Aug 20;48(18):e104. doi: 10.1093/nar/gkaa691 (PMC7544212; doi:10.1093/nar/gkaa691)
Supplement: gkaa691_Supplemental_Files [file gkaa691_supplemental_files.zip › Supplementary_Tables.xlsx]

## Sheet: S1
Supplementary Table S1. Oligos used for TIF-Seq2 library preparation and target enrichment
Oligo name	Sequence 5'-3'
TIF2-RNA	TCAGACGTGTGCTCTTCCGATCrNrNrWrNrNrWrNrN
TIF2-RT1	TAGTTCAGTCTTCAGTACCTCGTGCGGCCGCGCCAATACACTCTTTCCCTACACGACGCTCTTCCGATCTTTTTTTTTTTTTTTTVN
TIF2-RT2	TAGTTCAGTCTTCAGTACCTCGTGCGGCCGCCTTGTAACACTCTTTCCCTACACGACGCTCTTCCGATCTTTTTTTTTTTTTTTTVN
TIF2-RT3	TAGTTCAGTCTTCAGTACCTCGTGCGGCCGCACAGTGACACTCTTTCCCTACACGACGCTCTTCCGATCTTTTTTTTTTTTTTTTVN
TIF2-RT4	TAGTTCAGTCTTCAGTACCTCGTGCGGCCGCGTGAAAACACTCTTTCCCTACACGACGCTCTTCCGATCTTTTTTTTTTTTTTTTVN
TIF2-RT5	TAGTTCAGTCTTCAGTACCTCGTGCGGCCGCCGATGTACACTCTTTCCCTACACGACGCTCTTCCGATCTTTTTTTTTTTTTTTTVN
TIF2-RT6	TAGTTCAGTCTTCAGTACCTCGTGCGGCCGCTGACCAACACTCTTTCCCTACACGACGCTCTTCCGATCTTTTTTTTTTTTTTTTVN
TIF2-RT7	TAGTTCAGTCTTCAGTACCTCGTGCGGCCGCCAGATCACACTCTTTCCCTACACGACGCTCTTCCGATCTTTTTTTTTTTTTTTTVN
TIF2-RT8	TAGTTCAGTCTTCAGTACCTCGTGCGGCCGCCCGTCCACACTCTTTCCCTACACGACGCTCTTCCGATCTTTTTTTTTTTTTTTTVN
TIF2-RT9	TAGTTCAGTCTTCAGTACCTCGTGCGGCCGCAGTCAAACACTCTTTCCCTACACGACGCTCTTCCGATCTTTTTTTTTTTTTTTTVN
TIF2-RT10	TAGTTCAGTCTTCAGTACCTCGTGCGGCCGCAGTTCCACACTCTTTCCCTACACGACGCTCTTCCGATCTTTTTTTTTTTTTTTTVN
TIF2-RT11	TAGTTCAGTCTTCAGTACCTCGTGCGGCCGCATGTCAACACTCTTTCCCTACACGACGCTCTTCCGATCTTTTTTTTTTTTTTTTVN
TIF2-RT12	TAGTTCAGTCTTCAGTACCTCGTGCGGCCGCGTCCGCACACTCTTTCCCTACACGACGCTCTTCCGATCTTTTTTTTTTTTTTTTVN
TIF2-RT13	TAGTTCAGTCTTCAGTACCTCGTGCGGCCGCATCACGACACTCTTTCCCTACACGACGCTCTTCCGATCTTTTTTTTTTTTTTTTVN
TIF2-RT14	TAGTTCAGTCTTCAGTACCTCGTGCGGCCGCTTAGGCACACTCTTTCCCTACACGACGCTCTTCCGATCTTTTTTTTTTTTTTTTVN
TIF2-RT15	TAGTTCAGTCTTCAGTACCTCGTGCGGCCGCACTTGAACACTCTTTCCCTACACGACGCTCTTCCGATCTTTTTTTTTTTTTTTTVN
TIF2-RT16	TAGTTCAGTCTTCAGTACCTCGTGCGGCCGCGATCAGACACTCTTTCCCTACACGACGCTCTTCCGATCTTTTTTTTTTTTTTTTVN
TIF2-RT17	TAGTTCAGTCTTCAGTACCTCGTGCGGCCGCTAGCTTACACTCTTTCCCTACACGACGCTCTTCCGATCTTTTTTTTTTTTTTTTVN
TIF2-RT18	TAGTTCAGTCTTCAGTACCTCGTGCGGCCGCGGCTACACACTCTTTCCCTACACGACGCTCTTCCGATCTTTTTTTTTTTTTTTTVN
TIF2-RT19	TAGTTCAGTCTTCAGTACCTCGTGCGGCCGCGTAGAGACACTCTTTCCCTACACGACGCTCTTCCGATCTTTTTTTTTTTTTTTTVN
TIF2-RT20	TAGTTCAGTCTTCAGTACCTCGTGCGGCCGCGTGGCCACACTCTTTCCCTACACGACGCTCTTCCGATCTTTTTTTTTTTTTTTTVN
TIF2-Fw1	TATAGCGGCCGCGCCAATGTGAC[BtndT]GGAGTTCAGACGTGTGCTCTTCCGATC
TIF2-Fw2	TATAGCGGCCGCATCTTGTAGTGAC[BtndT]GGAGTTCAGACGTGTGCTCTTCCGATC
TIF2-Fw3	TATAGCGGCCGCACAGTGGTGAC[BtndT]GGAGTTCAGACGTGTGCTCTTCCGATC
TIF2-Fw4	TATAGCGGCCGCATGTGAAAGTGAC[BtndT]GGAGTTCAGACGTGTGCTCTTCCGATC
TIF2-Fw5	TATAGCGGCCGCCGA[BtndT]GTGTGACTGGAGTTCAGACGTGTGCTCTTCCGATC
TIF2-Fw6	TATAGCGGCCGCATTGACCAG[BtndT]GACTGGAGTTCAGACGTGTGCTCTTCCGATC
TIF2-Fw7	TATAGCGGCCGCAGACA[BtndT]CACAGATCGTGACTGGAGTTCAGACGTGTGCTCTTCCGATC
TIF2-Fw8	TATAGCGGCCGCAGACA[BtndT]CAATCCGTCCGTGACTGGAGTTCAGACGTGTGCTCTTCCGATC
TIF2-Fw9	TATAGCGGCCGCAGACA[BtndT]CAAGTCAAGTGACTGGAGTTCAGACGTGTGCTCTTCCGATC
TIF2-Fw10	TATAGCGGCCGCCTCA[BtndT]GATATAGTTCCGTGACTGGAGTTCAGACGTGTGCTCTTCCGATC
TIF2-Fw11	TATAGCGGCCGCCTCA[BtndT]GATATGTCAGTGACTGGAGTTCAGACGTGTGCTCTTCCGATC
TIF2-Fw12	TATAGCGGCCGCCTCA[BtndT]GATATGTCCGCGTGACTGGAGTTCAGACGTGTGCTCTTCCGATC
TIF2-Rv	TAGTTCAGTCTTCAGTACCTCGT
TIF2-forkFw	AATGATACGGCGACCACCGAGATCTACACACACCTGCCGGTCACC*T
TIF2-forkRv	[Phos]GGTGACCGGCAGGTGTATCTCGTATGCCGTCTTCTGCTTG
PCRgraftP5	AATGATACGGCGACCACCGAGATCTACAC
PCRgraftP7	CAAGCAGAAGACGGCATACGAGAT
SeqR1+15T	ACACTCTTTCCCTACACGACGCTCTTCCGATCTTTTTTTTTTTTTTTT
SeqR2	GTGACTGGAGTTCAGACGTGTGCTCTTCCGATCT
SeqINDX1	GATCGGAAGAGCACACGTCTGAACTCCAGTCAC
SeqINDX2	GATCGGAAGAGCGTCGTGTAGGGAAAGAGTGT
PB_FW1	ACACTCTTTCCCTACACGACATAGTGGTGATGTCATGCAG
PB_FW10	ACACTCTTTCCCTACACGACGAAAACAAAAGGAGACGAAG
PB_FW11	ACACTCTTTCCCTACACGACCGGCAAGTCACATGAGCCAC
PB_FW12	ACACTCTTTCCCTACACGACACTGTCGCGCTGTTCTCGGA
PB_FW13	ACACTCTTTCCCTACACGACAGCTGAACCGGTCTCTTCCTC
PB_FW14	ACACTCTTTCCCTACACGACATTCAAACAGAGGCTGGATG
PB_FW15	ACACTCTTTCCCTACACGACTGAGCCTCCAGTAGCTTCTC
PB_FW16	ACACTCTTTCCCTACACGACGTCTTGCCCCAGCCTCGGGA
PB_FW17	ACACTCTTTCCCTACACGACTTTCTCTCTTCGCCTGCTGC
PB_FW18	ACACTCTTTCCCTACACGACGGAGGAGCAACTCTGTGTCC
PB_FW19	ACACTCTTTCCCTACACGACGAGCCTGACTGTCTTCCATC
PB_FW2	ACACTCTTTCCCTACACGACACCGGAAGTGAAATCGTGGC
PB_FW20	ACACTCTTTCCCTACACGACTGCCCGAGCAGAGGCCCTAC
PB_FW21	ACACTCTTTCCCTACACGACGTGACCAAACATCATGTGAC
PB_FW22	ACACTCTTTCCCTACACGACATCGGAAGTGGCTGCGTCGT
PB_FW23	ACACTCTTTCCCTACACGACCCGTTCGCCAAACGAAGTCG
PB_FW24	ACACTCTTTCCCTACACGACCCCTCCAGCAAGGATTCAGA
PB_FW25	ACACTCTTTCCCTACACGACTTTTCCAAGCGGCTGCCGAA
PB_FW26	ACACTCTTTCCCTACACGACAGCCTTTGCAACTGCCTGTG
PB_FW27	ACACTCTTTCCCTACACGACATTTGCAAAGCTGAAAGGAG
PB_FW28	ACACTCTTTCCCTACACGACACCGGTCCAGGATCTCGATA
PB_FW29	ACACTCTTTCCCTACACGACGGCCTTGGCAGTTTATGAAG
PB_FW3	ACACTCTTTCCCTACACGACTCTTGTCTGATCCTTACTGT
PB_FW30	ACACTCTTTCCCTACACGACCTCTCAGGCCCGCCCCCTGC
PB_FW31	ACACTCTTTCCCTACACGACTTCTTAGCATGCTCGGGGGG
PB_FW32	ACACTCTTTCCCTACACGACCCGGTCGCCCAGACATGGCG
PB_FW33	ACACTCTTTCCCTACACGACAGACACTCCTAGTTCTTGAG
PB_FW34	ACACTCTTTCCCTACACGACTGGGGCGAGGCCGTGGAGA
PB_FW35	ACACTCTTTCCCTACACGACATTAGGTCATATCTTCACCA
PB_FW36	ACACTCTTTCCCTACACGACCTCTTGTGTAGCCTGAGGCG
PB_FW37	ACACTCTTTCCCTACACGACGATGGTTTTATTAGGAGGAA
PB_FW38	ACACTCTTTCCCTACACGACTCATTCTCTCTTGCCTGCCG
PB_FW39	ACACTCTTTCCCTACACGACGAACGAGTCAACCGGATCGG
PB_FW4	ACACTCTTTCCCTACACGACATTGTGGTTACTGAAATGGC
PB_FW40	ACACTCTTTCCCTACACGACATTACAGAGAGCCGAGCTCT
PB_FW41	ACACTCTTTCCCTACACGACTTCTCCTGCCTCAGCCTTCC
PB_FW42	ACACTCTTTCCCTACACGACATTCTTCCCGCCCCCGACAC
PB_FW43	ACACTCTTTCCCTACACGACCCAGGCTGCACTTAGCTCAA
PB_FW44	ACACTCTTTCCCTACACGACGCAACCCGCTGGGATCCCTT
PB_FW45	ACACTCTTTCCCTACACGACAGAGGAGGTGACCCCGCGAA
PB_FW46	ACACTCTTTCCCTACACGACGGCGATGAGCCGATCCTTGC
PB_FW47	ACACTCTTTCCCTACACGACCTGTTTCTTTACTGTACATG
PB_FW48	ACACTCTTTCCCTACACGACGCGCAATTGTGCTAATGGGT
PB_FW49	ACACTCTTTCCCTACACGACTCCAGGAGGCGACGAGGCAG
PB_FW5	ACACTCTTTCCCTACACGACAGTTCTCCTGAGGAAGCATT
PB_FW50	ACACTCTTTCCCTACACGACGAAAACCTTCAGATCCTCTG
PB_FW51	ACACTCTTTCCCTACACGACTTCTCTCTTGTTTTGCCATG
PB_FW52	ACACTCTTTCCCTACACGACTGTCTAGGCAGAGCTCTGCA
PB_FW53	ACACTCTTTCCCTACACGACGCAATGCAGTTCTGCTGTCC
PB_FW54	ACACTCTTTCCCTACACGACAGCTGCGGACGGCCATGT
PB_FW55	ACACTCTTTCCCTACACGACTAACCCACTCCGGAACCCTT
PB_FW56	ACACTCTTTCCCTACACGACCGGAGCCGTAGTTACGGTCG
PB_FW570	ACACTCTTTCCCTACACGACCCCATGCTGGATGCTTCCTA
PB_FW580	ACACTCTTTCCCTACACGACGCCATTTATTCAGACCCGAG
PB_FW590	ACACTCTTTCCCTACACGACATACTCCTAAGCAGGAGAGG
PB_FW6	ACACTCTTTCCCTACACGACAAAACTCCTGGGCTTCTTCC
PB_FW600	ACACTCTTTCCCTACACGACCTCATCTGTTGAGGTCTTCC
PB_FW610	ACACTCTTTCCCTACACGACGGCATGCCTGCACACAGAAG
PB_FW620	ACACTCTTTCCCTACACGACAATGAAGAGGAGGAGGCCAG
PB_FW630	ACACTCTTTCCCTACACGACGGCTCAGATCAGCTTCATGA
PB_FW640	ACACTCTTTCCCTACACGACGTTTCTTAGCTGAGAGAGGA
PB_FW650	ACACTCTTTCCCTACACGACCCAAGGATGCGTGAGCACAA
PB_FW660	ACACTCTTTCCCTACACGACTAACCAACCAGTAGCCCTTG
PB_FW670	ACACTCTTTCCCTACACGACTGCTCTTTCACTCTCCTCCG
PB_FW680	ACACTCTTTCCCTACACGACAAGAAGAGCTAAACGGGCTG
PB_FW690	ACACTCTTTCCCTACACGACACGGAGACCAGACCTACTGC
PB_FW7	ACACTCTTTCCCTACACGACGGAATGTCAGCGTGTGAAGT
PB_FW700	ACACTCTTTCCCTACACGACAGCAACGGCCTGACGTCGGC
PB_FW711	ACACTCTTTCCCTACACGACCGCCCTTTATTGAACAAACG
PB_FW712	ACACTCTTTCCCTACACGACTTTCAGGTTTCACCTTTCAG
PB_FW721	ACACTCTTTCCCTACACGACCAGATGTCGCCAGCCTACTT
PB_FW722	ACACTCTTTCCCTACACGACTTTTAGGGGCCTTGTCGGTT
PB_FW73	ACACTCTTTCCCTACACGACAACCTGAGAGCCAGAAGCAA
PB_FW8	ACACTCTTTCCCTACACGACCAATCACTCAGTCTTCCTTG
PB_FW9	ACACTCTTTCCCTACACGACGAGCCCTCAATTGAAGAGCA
PB_FWA	ACACTCTTTCCCTACACGACGTTTAGTTCGAATGTGCTGA
PB_FWB	ACACTCTTTCCCTACACGACTTGGGTGTCATCAGCCTCAG
PB_RT1	GTGACTGGAGTTCAGACGTGTNNNNNNNNTGGAAAGAACAGTTTGTGCT
PB_RT10	GTGACTGGAGTTCAGACGTGTNNNNNNNNATATACTTCCTTTATCGAGG
PB_RT11	GTGACTGGAGTTCAGACGTGTNNNNNNNNATCAGTGAATTTCTTTGCCAG
PB_RT12	GTGACTGGAGTTCAGACGTGTNNNNNNNNGTGGGACATGAGAATTTTAT
PB_RT13	GTGACTGGAGTTCAGACGTGTNNNNNNNNATAAAATCAATACAAATCTT
PB_RT14	GTGACTGGAGTTCAGACGTGTNNNNNNNNCATTAAGAAAGCTTTATGTT
PB_RT15	GTGACTGGAGTTCAGACGTGTNNNNNNNNCAGACACGGGGCAGGTTTTAT
PB_RT16	GTGACTGGAGTTCAGACGTGTNNNNNNNNGTGGTTGATCCTTTATTAGA
PB_RT17	GTGACTGGAGTTCAGACGTGTNNNNNNNNGTTGAGAAAATTCCGTTTTA
PB_RT18	GTGACTGGAGTTCAGACGTGTNNNNNNNNAGAATTGTTGGGTATATAAT
PB_RT19	GTGACTGGAGTTCAGACGTGTNNNNNNNNGGGTGGGTGCTTGGGGCAGG
PB_RT2	GTGACTGGAGTTCAGACGTGTNNNNNNNNCCGTGGTTTCCTCTGTCACT
PB_RT20	GTGACTGGAGTTCAGACGTGTNNNNNNNNGAGAAAACATTTATTCCGTC
PB_RT21	GTGACTGGAGTTCAGACGTGTNNNNNNNNCCAGTGCAGAAACGTTTAAT
PB_RT22	GTGACTGGAGTTCAGACGTGTNNNNNNNNGACAACAGAGCGAGACCCTG
PB_RT23	GTGACTGGAGTTCAGACGTGTNNNNNNNNCCGGTTGCTTGCTGGTCTTTA
PB_RT24	GTGACTGGAGTTCAGACGTGTNNNNNNNNCCATAGGATTTTTATTGGTC
PB_RT25	GTGACTGGAGTTCAGACGTGTNNNNNNNNGGGAATGAGAAAATAACTTT
PB_RT26	GTGACTGGAGTTCAGACGTGTNNNNNNNNGTGTTTGGAAGAAGGGGTCA
PB_RT27	GTGACTGGAGTTCAGACGTGTNNNNNNNNGGAGAGGAAAGGTATCACAT
PB_RT28	GTGACTGGAGTTCAGACGTGTNNNNNNNNCCTTGAATGAAAACCATGAA
PB_RT29	GTGACTGGAGTTCAGACGTGTNNNNNNNNATTGCTGCATGAATGTCATT
PB_RT3	GTGACTGGAGTTCAGACGTGTNNNNNNNNATTTTGTATTTATTTGTACA
PB_RT30	GTGACTGGAGTTCAGACGTGTNNNNNNNNGGATCGAGAATCTTTTTATT
PB_RT31	GTGACTGGAGTTCAGACGTGTNNNNNNNNGCCGGTAAACAGGATTTTTA
PB_RT32	GTGACTGGAGTTCAGACGTGTNNNNNNNNGTATTCAATGCGTGTTCATT
PB_RT33	GTGACTGGAGTTCAGACGTGTNNNNNNNNCAGTAAAGACATTTCATTGA
PB_RT34	GTGACTGGAGTTCAGACGTGTNNNNNNNNTTGAGATATAAATTACATAC
PB_RT35	GTGACTGGAGTTCAGACGTGTNNNNNNNNCCATGCATAGATTCTTCCTT
PB_RT36	GTGACTGGAGTTCAGACGTGTNNNNNNNNTATATGGTAATGATAGGAA
PB_RT37	GTGACTGGAGTTCAGACGTGTNNNNNNNNGGCAGCTTAAAAAAACAAACT
PB_RT38	GTGACTGGAGTTCAGACGTGTNNNNNNNNTGAAGGGCATGATAGTTTAT
PB_RT39	GTGACTGGAGTTCAGACGTGTNNNNNNNNCAATTTGAGACATTTAATAG
PB_RT4	GTGACTGGAGTTCAGACGTGTNNNNNNNNAGTGCACTCGGGCCTAGCGT
PB_RT40	GTGACTGGAGTTCAGACGTGTNNNNNNNNCCACTTATAGAGAACCCACA
PB_RT41	GTGACTGGAGTTCAGACGTGTNNNNNNNNGTATATGTTAAAACATCGTT
PB_RT42	GTGACTGGAGTTCAGACGTGTNNNNNNNNCTGGATACAAATATTTTAAT
PB_RT43	GTGACTGGAGTTCAGACGTGTNNNNNNNNGCGTGGTTGGTTTTTATTAA
PB_RT44	GTGACTGGAGTTCAGACGTGTNNNNNNNNAACTTGGTTGTCAAATTTAT
PB_RT45	GTGACTGGAGTTCAGACGTGTNNNNNNNNGGTTTTTGAGTAAATTTATT
PB_RT46	GTGACTGGAGTTCAGACGTGTNNNNNNNNCATCCAGGTCTCTCCCGCTA
PB_RT47	GTGACTGGAGTTCAGACGTGTNNNNNNNNCAGATACAGAGGTTTTATTC
PB_RT48	GTGACTGGAGTTCAGACGTGTNNNNNNNNTGGGAACCAACTTAATATTT
PB_RT49	GTGACTGGAGTTCAGACGTGTNNNNNNNNTTAATGGACAGGAAATGGTA
PB_RT5	GTGACTGGAGTTCAGACGTGTNNNNNNNNGCAAGGAAGGCATAAGAAAG
PB_RT50	GTGACTGGAGTTCAGACGTGTNNNNNNNNAGTGTCCGCGAATAAAGTTT
PB_RT51	GTGACTGGAGTTCAGACGTGTNNNNNNNNAATCCAATATATTAACTTTA
PB_RT52	GTGACTGGAGTTCAGACGTGTNNNNNNNNATTTCCAGCATAAGAACAAC
PB_RT53	GTGACTGGAGTTCAGACGTGTNNNNNNNNTTGAGCAAGAGAACAGATTG
PB_RT54	GTGACTGGAGTTCAGACGTGTNNNNNNNNTAGTAACATCCAGTATTTTA
PB_RT55	GTGACTGGAGTTCAGACGTGTNNNNNNNNTTTTTTCGTGAAGGGACTTA
PB_RT56	GTGACTGGAGTTCAGACGTGTNNNNNNNNCATATCAGCACTGTAAAACT
PB_RT571	GTGACTGGAGTTCAGACGTGTNNNNNNNNAGTGAAAATAGCTTTAATAT
PB_RT572	GTGACTGGAGTTCAGACGTGTNNNNNNNNACACAACAGAATATGTTTAC
PB_RT573	GTGACTGGAGTTCAGACGTGTNNNNNNNNGGGAAGAAAATGCACTTTTA
PB_RT581	GTGACTGGAGTTCAGACGTGTNNNNNNNNCTTTCCAAGCCTTTTATTCA
PB_RT582	GTGACTGGAGTTCAGACGTGTNNNNNNNNCTGGGAAAGAGGACTCTATT
PB_RT591	GTGACTGGAGTTCAGACGTGTNNNNNNNNGCTTGGGTATAAAAATTTAT
PB_RT592	GTGACTGGAGTTCAGACGTGTNNNNNNNNAATTCAGTGGGTTTATTTAT
PB_RT6	GTGACTGGAGTTCAGACGTGTNNNNNNNNTCTTTGACTCACCTACTGAT
PB_RT601	GTGACTGGAGTTCAGACGTGTNNNNNNNNGCATCATGGCTTAAAGCAAT
PB_RT602	GTGACTGGAGTTCAGACGTGTNNNNNNNNGTCTATTGCATTGATTTATA
PB_RT611	GTGACTGGAGTTCAGACGTGTNNNNNNNNCTTGAATCTTTTAATAATGG
PB_RT612	GTGACTGGAGTTCAGACGTGTNNNNNNNNGCAGCTAAACATTTATTGAG
PB_RT621	GTGACTGGAGTTCAGACGTGTNNNNNNNNAGGGTAGCTAAATCCTTGTT
PB_RT622	GTGACTGGAGTTCAGACGTGTNNNNNNNNGCTAATCAGCTGACTTTAGA
PB_RT631	GTGACTGGAGTTCAGACGTGTNNNNNNNNAGTTTATTTGGGGATTAATA
PB_RT632	GTGACTGGAGTTCAGACGTGTNNNNNNNNCAGTGGAGAATCAGTAATAC
PB_RT641	GTGACTGGAGTTCAGACGTGTNNNNNNNNTGACTGCAGTAAAAATTTTA
PB_RT642	GTGACTGGAGTTCAGACGTGTNNNNNNNNGCATGGCTTCAAACAACAGA
PB_RT651	GTGACTGGAGTTCAGACGTGTNNNNNNNNCCAGGTTGCTCCAGCCAGAT
PB_RT652	GTGACTGGAGTTCAGACGTGTNNNNNNNNGCCATTCACGTGGTTATTAT
PB_RT661	GTGACTGGAGTTCAGACGTGTNNNNNNNNCAAGGAGCTTTTATTGGCTC
PB_RT662	GTGACTGGAGTTCAGACGTGTNNNNNNNNGACAATGAGAAATAAGTTTA
PB_RT671	GTGACTGGAGTTCAGACGTGTNNNNNNNNGGCAAACCAGATTTATTTCT
PB_RT672	GTGACTGGAGTTCAGACGTGTNNNNNNNNTGCTCTTCATCAAGGAAATT
PB_RT681	GTGACTGGAGTTCAGACGTGTNNNNNNNNACTAGAAATTCCAAGACAGA
PB_RT682	GTGACTGGAGTTCAGACGTGTNNNNNNNNATAGACACGAGGTCGGCCAT
PB_RT691	GTGACTGGAGTTCAGACGTGTNNNNNNNNGTTGCTGCTGTTTTATTTAT
PB_RT692	GTGACTGGAGTTCAGACGTGTNNNNNNNNCAAAGAAATCAATGAATTTA
PB_RT7	GTGACTGGAGTTCAGACGTGTNNNNNNNNCATATTTATGAACTTTATTTC
PB_RT701	GTGACTGGAGTTCAGACGTGTNNNNNNNNATTCAGATTTAATTTCTCTTAA
PB_RT702	GTGACTGGAGTTCAGACGTGTNNNNNNNNTCGTCACCATGGGGTATACC
PB_RT710	GTGACTGGAGTTCAGACGTGTNNNNNNNNGGGCACACATTCCTTTATTC
PB_RT720	GTGACTGGAGTTCAGACGTGTNNNNNNNNGCCTGCCTGGTTTATTTATT
PB_RT73	GTGACTGGAGTTCAGACGTGTNNNNNNNNGCCAAAAAAAACACACAATT
PB_RT8	GTGACTGGAGTTCAGACGTGTNNNNNNNNCAGTGATGAAATAAGAAATAC
PB_RT9	GTGACTGGAGTTCAGACGTGTNNNNNNNNGAAAGAATCAAAAATACATGAC
PB_RTA	GTGACTGGAGTTCAGACGTGTNNNNNNNNGTGATCATAAGCAAAGAGTT
PB_RTB	GTGACTGGAGTTCAGACGTGTNNNNNNNNGCAGGCACTCACAATTTTTA
PB_RTC	GTGACTGGAGTTCAGACGTGTNNNNNNNNGGAGACTTCGGAAAATCAGT
PB_Rev_caseA	CGAGTAATAGAGGCGTGACTGGAGTTCAGACGTGT
PB_Rev_caseB	CGAGTACCTATCCTGTGACTGGAGTTCAGACGTGT
PB_Rev_ctrlA	CGAGTAGGCTCTGAGTGACTGGAGTTCAGACGTGT
PB_Rev_ctrlB	CGAGTAAGGCGAAGGTGACTGGAGTTCAGACGTGT

## Sheet: S2
Supplementary Table S2. Numbers of read pairs from TIF-Seq2 and 3'T-fill sequencing of K562 cells before and after Imatinib treatment
Sample	Barcode	Lane_1	Lane_2	Lane_3	Lane_4	Total
A-case_5_A-case_3	TTGACT+TACAAG	8199700	7434725	7583178	7359546	30577149
A-case_3_A-case_5	TACAAG+TTGACT	5384270	4868806	5031249	4858583	20142908
A-ctrl_5_A-ctrl_3	CGTGAT+ACATCG	3744580	3403348	3475933	3299949	13923810
A-ctrl_3_A-ctrl_5	ACATCG+CGTGAT	3646998	3275303	3363245	3256194	13541740
B-case_5_B-case_3	TCAAGT+TGGTCA	2735701	2494957	2565325	2443627	10239610
B-case_3_B-case_5	TGGTCA+TCAAGT	2293408	2075686	2138950	2063117	8571161
B-ctrl_5_B-ctrl_3	CTCTAC+GATCTG	7578920	6872138	7104428	6726135	28281621
B-ctrl_3_B-ctrl_5	GATCTG+CTCTAC	5818154	5236458	5445608	5197399	21697619
All TIF-seq read						146975618
A-case_3	ATCACG+AGGCTA	1165795	1108055	1110246	1133774	4517870
A-ctrl_3	CGATGT+GCCTCT	935221	872737	867732	880456	3556146
B-case_3	TTAGGC+CTTCGC	899473	852489	839088	868170	3459220
B-ctrl_3	CAGATC+TAAGAT	1140789	1072121	1082573	1102882	4398365
All 3'T-fill read		4141278	3905402	3899639	3985282	15931601
Undetermined read	unknown	34061612	34239878	33878187	33366387	135546064
Total read in the run						298453283

## Sheet: S3
Supplementary Table S3. Number of aligned TIF-Seq2 read pairs and the read pairs left after removing PCR duplicates.
Sample	Ends	#Reads	#Uniquely mapped	uniquely mapped rate	#Multiply mapped	>10 loci	Unmapped	#De-duplication
A-case	Pair	35505746	17142631	0.482813				3984894
	5'	35505746	26492726	0.746153	4156264	128722	4728034
	3'	35505746	18001792	0.507011	5125458	161878	12216618
A-ctrl	Pair	19473415	10340766	0.53102				3425697
	5'	19473415	15326013	0.787022	1434236	78163	2635003
	3'	19473415	10830628	0.556175	2855976	100841	5685970
B-case	Pair	12859078	6481501	0.504041				2096830
	5'	12859078	9588016	0.745622	1547628	40762	1682672
	3'	12859078	6921085	0.538226	1797933	47579	4092481
B-ctrl	Pair	34200497	17047725	0.498464				4796468
	5'	34200497	26897900	0.786477	2629476	117330	4555791
	3'	34200497	17647745	0.516008	5197355	164667	11190730
Total read pairs for alignment		102038736						14303889

## Sheet: S4
Supplementary Table S4. Non-overlapping unannotated transcribed regions. Column F shows the number of transcription isoforms (TIFs) identified by TIF-Seq2. Columns G-J show the normalised read counts in an independent RNA-seq study of K562 cells (GSE105161). Columns K-P are differential expression measurement by DESeq2.
ID	chromosome	start	end	strand	#TIFs	SRR6190206	SRR6190207	SRR6190208	SRR6190209	baseMean	log2FoldChange	lfcSE	stat	pvalue	padj
TIF_NOVEL_1	chr1	1407373	1408442	+	1	63.199	60.438	43.0788	32.1749	49.7227	-0.715044	0.470371	-1.52017	0.128468	0.252669
TIF_NOVEL_2	chr1	1471256	1471683	-	2	6.39091	13.4307	7.65846	4.28999	7.94251	-0.697131	1.15939	-0.60129	0.547647	0.705179
TIF_NOVEL_3	chr1	1511285	1512067	-	4	29.1141	22.8322	17.2315	15.0149	21.0482	-0.695692	0.706659	-0.98448	0.324879	0.497582
TIF_NOVEL_4	chr1	11060288	11060916	+	1	6.39091	2.68614	2.87192	0	2.98724	-1.65784	2.00482	-0.826924	0.40828	NA
chr1_G01	chr1	14760968	14777743	-	7	91.603	77.8979	19.1461	12.87	50.3793	-2.40207	0.507975	-4.72872	2.25941e-06	1.91417e-05
TIF_NOVEL_5	chr1	18909635	18912362	+	2	14.202	16.1168	4.78653	1.0725	9.04446	-2.34618	1.18206	-1.98482	0.0471647	0.115321
chr1_G02	chr1	28233267	28237075	-	4	3839.51	3745.82	3191.66	3150.99	3482	-0.258367	0.106893	-2.41707	0.0156461	0.0466386
TIF_NOVEL_6	chr1	28505192	28505909	-	3	9.94141	25.5183	14.3596	23.5949	18.3536	0.132253	0.801944	0.164916	0.86901	0.925671
TIF_NOVEL_7	chr1	28736052	28737667	-	2	21.303	20.146	20.1034	27.8849	22.3593	0.206127	0.684096	0.301314	0.763175	0.86136
chr1_G03	chr1	30731693	30738657	+	18	131.369	116.847	316.869	294.936	215.005	1.29498	0.243769	5.31234	1.08229e-07	1.12864e-06
TIF_NOVEL_8	chr1	30778682	30779346	+	1	4.2606	10.7445	11.4877	8.57997	8.7682	0.466985	1.10318	0.423306	0.672072	0.799556
TIF_NOVEL_9	chr1	31155098	31155828	+	1	2.8404	1.34307	2.87192	1.0725	2.03197	-0.109862	2.1788	-0.0504232	0.959785	NA
TIF_NOVEL_10	chr1	32335362	32349096	+	1	25.5636	9.40147	27.7619	31.1024	23.4573	0.705711	0.712233	0.990844	0.321762	0.494325
TIF_NOVEL_11	chr1	35770095	35806939	+	2	17.0424	21.4891	35.4204	47.1898	30.2854	1.11309	0.603444	1.84456	0.0651014	0.148711
TIF_NOVEL_12	chr1	37990224	37991996	+	1	0.710101	0	14.3596	6.43498	5.37617	4.48508	1.88977	2.37335	0.0176275	NA
TIF_NOVEL_13	chr1	42681692	42682179	-	1	9.94141	10.7445	8.61576	18.2324	11.8835	0.374743	0.946907	0.395755	0.692286	0.812741
TIF_NOVEL_14	chr1	44986763	44992140	+	4	65.3293	49.6935	57.4384	43.9723	54.1084	-0.190377	0.455329	-0.418108	0.675868	0.801442
TIF_NOVEL_15	chr1	46339918	46341126	-	2	10.6515	8.05841	15.3169	16.0874	12.5286	0.730913	0.906868	0.805975	0.420257	0.593501
TIF_NOVEL_16	chr1	50967887	50970123	-	1	46.1565	60.438	88.0722	70.7848	66.3629	0.59052	0.41485	1.42345	0.154605	0.29082
TIF_NOVEL_17	chr1	65057781	65058441	-	1	15.6222	14.7737	28.7192	20.3774	19.8731	0.690997	0.728533	0.948478	0.342886	0.516034
TIF_NOVEL_18	chr1	65476656	65481146	-	2	237.884	178.628	99.5599	64.3498	145.105	-1.3482	0.318588	-4.23179	2.31834e-05	0.00015743
chr1_G06	chr1	69551828	69565849	+	10	306.053	226.978	771.589	527.668	458.072	1.27648	0.223967	5.69941	1.2022e-08	1.49055e-07
TIF_NOVEL_19	chr1	75653098	75678165	-	1	119.297	91.3286	313.039	210.209	183.469	1.30149	0.291524	4.46445	8.02751e-06	6.00188e-05
TIF_NOVEL_20	chr1	100036635	100038008	-	1	51.8374	51.0366	67.9688	34.3199	51.2906	-0.00424156	0.491247	-0.00863427	0.993111	0.996135
TIF_NOVEL_21	chr1	100325685	100337313	+	1	1.4202	1.34307	5.74384	3.21749	2.93115	1.69624	1.89378	0.895694	0.370416	NA
chr1_G04	chr1	108530603	108533944	-	2	28.404	17.4599	154.126	95.4522	73.8606	2.40662	0.449967	5.34843	8.8719e-08	9.41553e-07
TIF_NOVEL_22	chr1	108690753	108692237	-	2	47.5767	38.949	49.78	35.3924	42.9245	-0.0285437	0.506318	-0.0563751	0.955043	0.97521
TIF_NOVEL_23	chr1	120341067	120342638	+	1	20.5929	6.71534	22.9754	28.9574	19.8103	0.873757	0.777952	1.12315	0.261374	0.426691
chr1_G05	chr1	144545896	144546537	-	1	76.6909	91.3286	76.5846	67.5673	78.0428	-0.212947	0.377297	-0.564402	0.572481	0.724332
TIF_NOVEL_24	chr1	146051788	146052244	-	1	65.3293	45.6643	54.5665	54.6973	55.0643	-0.0374291	0.449991	-0.0831774	0.93371	0.963828
TIF_NOVEL_25	chr1	146387445	146388088	+	1	81.6616	65.8103	86.1576	86.8722	80.1254	0.220812	0.372555	0.592697	0.553384	0.708926
TIF_NOVEL_26	chr1	146932534	146934520	-	2	344.399	316.964	223.053	167.309	262.931	-0.760675	0.233747	-3.25427	0.00113685	0.00497629
TIF_NOVEL_27	chr1	148156139	148158544	+	5	494.23	463.358	327.399	397.896	420.721	-0.403882	0.190574	-2.1193	0.0340653	0.0885224
TIF_NOVEL_28	chr1	154671594	154679834	+	2	31.2444	26.8614	14.3596	26.8124	24.8194	-0.508202	0.668893	-0.759766	0.447394	0.618976
TIF_NOVEL_29	chr1	157251613	157279496	-	2	27.6939	12.0876	150.297	110.467	75.1365	2.64501	0.456758	5.79084	7.00357e-09	9.01711e-08
TIF_NOVEL_30	chr1	161132862	161133411	+	2	2.8404	2.68614	10.5304	10.725	6.69547	1.93837	1.28526	1.50815	0.131516	NA
TIF_NOVEL_31	chr1	161748541	161750298	-	2	79.5313	79.241	77.5419	56.8423	73.2891	-0.238221	0.393044	-0.606091	0.544454	0.702664
TIF_NOVEL_32	chr1	167863570	167892313	+	4	223.682	220.263	638.524	579.148	415.404	1.45525	0.188241	7.73078	1.06893e-14	3.22406e-13
TIF_NOVEL_33	chr1	168207140	168220655	-	2	567.37	494.249	453.764	444.013	489.849	-0.245702	0.176185	-1.39456	0.163147	0.302458
TIF_NOVEL_34	chr1	175101418	175107649	-	1	44.7363	49.6935	38.2923	67.5673	50.0723	0.165391	0.486983	0.339624	0.734139	0.840503
chr1_G07	chr1	176880096	176884744	+	2	7.81111	8.05841	27.7619	38.6099	20.5603	2.06526	0.75697	2.72833	0.00636569	0.0217996
TIF_NOVEL_35	chr1	187072210	187073367	-	1	249.245	213.548	161.785	169.454	198.508	-0.488073	0.249548	-1.95583	0.0504853	0.121896
TIF_NOVEL_36	chr1	189149763	189485710	+	1	1331.44	1672.12	1503.93	2259.75	1691.81	0.327137	0.178443	1.83329	0.0667601	0.151974
TIF_NOVEL_37	chr1	194299660	194358027	-	1	2.1303	4.0292	1.91461	5.36248	3.35915	0.26491	1.73038	0.153094	0.878324	NA
TIF_NOVEL_38	chr1	194645215	194859086	-	3	2238.24	2461.84	3034.66	3602.52	2834.31	0.498801	0.126223	3.95175	7.75813e-05	0.000463371
TIF_NOVEL_39	chr1	194859797	194861945	+	2	296.112	198.774	432.703	302.444	307.508	0.560863	0.25299	2.21693	0.0266277	0.0725267
TIF_NOVEL_40	chr1	195848179	195866997	-	2	125.688	95.3578	264.217	205.919	172.795	1.0763	0.282733	3.80678	0.00014079	0.000789476
TIF_NOVEL_41	chr1	196898658	196933712	-	7	14.202	13.4307	10.5304	19.3049	14.367	0.103368	0.856956	0.120622	0.90399	0.946641
TIF_NOVEL_42	chr1	197985802	197995775	-	2	43.3161	37.6059	17.2315	23.5949	30.4371	-0.995433	0.598346	-1.66364	0.0961844	0.202012
TIF_NOVEL_43	chr1	199932236	199940370	+	1	0.710101	0	1.91461	6.43498	2.26492	3.17914	2.4219	1.31267	0.189296	NA
TIF_NOVEL_44	chr1	211605432	211606552	-	2	117.167	84.6133	143.596	111.54	114.229	0.326821	0.333091	0.981176	0.326506	0.499617
TIF_NOVEL_45	chr1	212429964	212432817	-	2	32.6646	20.146	24.89	32.1749	27.4689	0.089052	0.631255	0.141071	0.887814	0.936653
TIF_NOVEL_46	chr1	226308595	226310108	+	5	59.6485	49.6935	54.5665	67.5673	57.8689	0.149855	0.435803	0.34386	0.730952	0.838797
TIF_NOVEL_47	chr1	228103501	228104714	+	1	46.8666	56.4088	60.3103	55.7698	54.8389	0.177822	0.443238	0.401189	0.688281	0.810424
TIF_NOVEL_48	chr1	247288686	247290800	+	2
TIF_NOVEL_49	chr1	247332054	247334576	+	1	602.875	560.059	519.818	558.771	560.381	-0.111228	0.166097	-0.669654	0.503078	0.66717
TIF_NOVEL_50	chr10	1051314	1056733	-	4	522.634	457.986	763.931	678.89	605.86	0.553245	0.16794	3.2943	0.000986688	0.00440626
TIF_NOVEL_51	chr10	4824421	4826625	-	1	39.0555	26.8614	53.6092	37.5374	39.2659	0.452323	0.536658	0.842853	0.399311	0.574105
chr10_G01	chr10	5410108	5480649	-	10	369.962	260.555	775.419	588.8	498.684	1.10323	0.212124	5.20089	1.98339e-07	1.97868e-06
TIF_NOVEL_52	chr10	5484614	5487665	-	9	2294.34	1754.05	2721.62	2280.13	2262.53	0.302554	0.148725	2.03432	0.0419188	0.105234
TIF_NOVEL_53	chr10	17453445	17455498	+	2	152.672	136.993	364.734	288.501	235.725	1.16877	0.243128	4.80722	1.53046e-06	1.3274e-05
TIF_NOVEL_54	chr10	17473814	17563981	+	3	431.741	472.76	643.31	775.415	580.807	0.651704	0.173609	3.75385	0.000174137	0.000956045
TIF_NOVEL_55	chr10	28814285	28826451	-	3	56.098	49.6935	27.7619	30.0299	40.8958	-0.877513	0.51278	-1.71129	0.0870283	0.187086
TIF_NOVEL_56	chr10	30553373	30554606	+	1	3.5505	2.68614	1.91461	5.36248	3.37843	0.20091	1.7166	0.11704	0.906828	NA
TIF_NOVEL_57	chr10	42638305	42645542	+	4	27.6939	36.2628	93.8161	68.6398	56.6032	1.36409	0.458446	2.97546	0.00292545	0.0112646
TIF_NOVEL_58	chr10	50556944	50567952	+	2	154.092	95.3578	40.2069	20.3774	77.5085	-2.04376	0.446537	-4.57691	4.71884e-06	3.71319e-05
TIF_NOVEL_59	chr10	50655840	50660228	-	1	722.882	722.57	406.855	533.031	596.335	-0.622493	0.178229	-3.49266	0.000478243	0.00234138
TIF_NOVEL_60	chr10	56361464	56364715	+	2	36.2151	26.8614	44.9934	50.4073	39.6193	0.580714	0.52291	1.11054	0.266765	0.433025
TIF_NOVEL_61	chr10	60073661	60077022	+	2	2.1303	1.34307	15.3169	6.43498	6.30631	2.60434	1.4181	1.8365	0.0662834	NA
TIF_NOVEL_62	chr10	73780630	73782007	-	2	41.1858	49.6935	65.0969	38.6099	48.6465	0.202111	0.490997	0.411634	0.680608	0.804773
TIF_NOVEL_63	chr10	75243552	75249911	+	2	176.815	163.854	602.146	371.084	328.475	1.51266	0.248475	6.08777	1.14491e-09	1.65387e-08
chr11_G01	chr11	5129606	5130635	+	1	0	0	3.82923	0	0.957307	3.42073	3.82513	0.894277	0.371174	NA
TIF_NOVEL_64	chr11	6690892	6705799	+	2	214.45	192.059	163.699	169.454	184.916	-0.291399	0.254328	-1.14576	0.251894	0.416001
TIF_NOVEL_65	chr11	20078241	20080179	-	1	22.0131	18.8029	9.57307	5.36248	13.9379	-1.44821	0.890989	-1.6254	0.104078	0.21441
TIF_NOVEL_66	chr11	34050854	34052124	-	1	2.8404	0	5.74384	0	2.14606	0.933757	2.49695	0.373959	0.708435	NA
TIF_NOVEL_67	chr11	35051276	35073984	-	1	34.0848	36.2628	31.5911	32.1749	33.5284	-0.13915	0.556879	-0.249876	0.802684	0.88572
TIF_NOVEL_68	chr11	58770381	58785703	+	4	176.815	200.117	582.043	683.18	410.539	1.75366	0.197674	8.87144	7.22066e-19	3.55739e-17
TIF_NOVEL_69	chr11	59560300	59560952	-	1	11.3616	4.0292	8.61576	17.1599	10.2916	0.691099	1.04711	0.660006	0.50925	0.6727
TIF_NOVEL_70	chr11	62574174	62575095	+	6	26.9838	22.8322	28.7192	37.5374	29.0181	0.401143	0.604665	0.663413	0.507066	0.670554
TIF_NOVEL_71	chr11	65575340	65575888	-	1	4.9707	2.68614	13.4023	11.7975	8.21415	1.67327	1.15627	1.44713	0.147861	0.281416
TIF_NOVEL_72	chr11	65663006	65666372	+	1	23.4333	17.4599	45.9507	40.7549	31.8997	1.06703	0.584675	1.825	0.0680009	0.154339
TIF_NOVEL_73	chr11	65899426	65900907	+	2	25.5636	24.1752	10.5304	13.9425	18.5529	-1.02841	0.756495	-1.35944	0.174007	0.317063
TIF_NOVEL_74	chr11	66743177	66744680	-	1	24.1434	18.8029	49.78	30.0299	30.6891	0.883338	0.608489	1.45169	0.146588	0.279467
TIF_NOVEL_75	chr11	67619990	67627404	+	4	10.6515	6.71534	10.5304	9.65247	9.38742	0.195498	1.04085	0.187826	0.851013	0.915712
TIF_NOVEL_76	chr11	78314742	78319244	+	1	9.94141	8.05841	25.8473	20.3774	16.0561	1.34761	0.820499	1.64242	0.100502	0.209094
TIF_NOVEL_77	chr11	86109516	86112825	+	3	32.6646	30.8906	57.4384	90.0897	52.7708	1.20903	0.475623	2.54198	0.0110225	0.0347491
TIF_NOVEL_78	chr11	88337851	88428192	+	3	349.37	413.665	517.903	557.698	459.659	0.501075	0.183448	2.73143	0.00630599	0.0216382
TIF_NOVEL_79	chr11	102346418	102347127	-	1	29.1141	25.5183	47.8653	31.1024	33.4	0.527783	0.57414	0.919258	0.357961	0.53233
TIF_NOVEL_80	chr11	108008682	108009316	-	2	4.2606	5.37227	11.4877	5.36248	6.62076	0.825472	1.2553	0.65759	0.510802	NA
TIF_NOVEL_81	chr11	113662816	113665264	-	6	102.254	83.2702	311.125	275.632	193.07	1.64838	0.26327	6.26117	3.82091e-10	5.92171e-09
TIF_NOVEL_82	chr11	125625141	125625877	-	1	19.8828	8.05841	33.5057	34.3199	23.9417	1.22853	0.70232	1.74925	0.0802481	0.175909
TIF_NOVEL_83	chr12	719247	720626	-	1	2.8404	1.34307	19.1461	19.3049	10.6586	3.11517	1.13957	2.73365	0.00626372	0.0215283
TIF_NOVEL_84	chr12	1500525	1504440	+	2	10.6515	16.1168	11.4877	16.0874	13.5859	0.0592247	0.875943	0.0676125	0.946094	0.970008
TIF_NOVEL_85	chr12	2957603	2959855	-	2	7.81111	16.1168	4.78653	4.28999	8.25111	-1.37327	1.15212	-1.19195	0.233282	0.393567
TIF_NOVEL_86	chr12	10115392	10133612	+	1	241.434	239.066	298.68	279.922	264.775	0.268043	0.217461	1.2326	0.217723	0.374215
TIF_NOVEL_87	chr12	31715486	31717422	+	2	15.6222	5.37227	7.65846	4.28999	8.23573	-0.841048	1.16081	-0.724535	0.468737	0.637252
TIF_NOVEL_88	chr12	39538769	39549982	+	1	0	0	2.87192	3.21749	1.52235	4.08266	2.90721	1.40432	0.160223	NA
TIF_NOVEL_89	chr12	56019533	56021406	-	1	21.303	12.0876	13.4023	16.0874	15.7201	-0.203805	0.821076	-0.248216	0.803967	0.886379
TIF_NOVEL_90	chr12	56758905	56785282	-	2	5.68081	4.0292	65.0969	36.4649	27.8179	3.34774	0.750952	4.45799	8.27307e-06	6.17448e-05
TIF_NOVEL_91	chr12	101408049	101409061	+	1	16.3323	5.37227	5.74384	6.43498	8.47085	-0.869642	1.14015	-0.762742	0.445618	0.61728
TIF_NOVEL_92	chr12	121839749	121848266	+	1	33.3747	10.7445	45.9507	27.8849	29.4887	0.700926	0.673545	1.04065	0.298037	0.468077
TIF_NOVEL_93	chr12	124423312	124424584	+	1
TIF_NOVEL_94	chr12	127149956	127161412	-	2	11.3616	10.7445	13.4023	13.9425	12.3627	0.30365	0.904313	0.33578	0.737037	0.842425
TIF_NOVEL_95	chr13	19074036	19118272	-	1	526.895	566.775	793.607	956.667	710.986	0.680005	0.163489	4.15934	3.19164e-05	0.000210603
TIF_NOVEL_96	chr13	27450212	27450902	+	1	4.2606	5.37227	9.57307	7.50747	6.67835	0.842238	1.23277	0.683208	0.494475	NA
TIF_NOVEL_97	chr13	49235679	49247809	-	1	46.8666	32.2336	84.243	66.4948	57.4595	0.911573	0.450589	2.02307	0.043066	0.107186
TIF_NOVEL_98	chr13	67121080	67157170	+	3	52.5475	52.3796	145.511	91.1622	85.4	1.17572	0.388271	3.0281	0.00246095	0.00971658
TIF_NOVEL_99	chr13	69472176	69684065	-	3	536.126	558.716	1795.91	1785.71	1169.11	1.71174	0.134504	12.7263	4.22336e-37	1.22332e-34
TIF_NOVEL_100	chr13	81306227	81340307	-	2	440.262	420.38	509.287	535.176	476.276	0.277344	0.173964	1.59426	0.110878	0.224998
TIF_NOVEL_101	chr13	82918894	83102380	-	2	1364.81	1576.76	1444.58	1790	1544.04	0.138634	0.145776	0.951007	0.341601	0.51456
TIF_NOVEL_102	chr13	95300815	95311008	+	3	156.932	145.051	222.095	130.845	163.731	0.225075	0.305472	0.73681	0.461238	0.630836
TIF_NOVEL_103	chr14	23583639	23584315	-	1	7.81111	8.05841	1.91461	7.50747	6.3229	-0.763209	1.30846	-0.583287	0.5597	NA
TIF_NOVEL_104	chr14	24271220	24298851	+	2	124.978	100.73	232.626	224.152	170.621	1.00579	0.270345	3.72039	0.000198917	0.00107523
TIF_NOVEL_105	chr14	32326802	32336797	-	1	9.23131	2.68614	68.9261	49.3348	32.5446	3.1909	0.693545	4.60086	4.20756e-06	3.35169e-05
TIF_NOVEL_106	chr14	54685058	54729339	-	1	35.505	41.6351	17.2315	15.0149	27.3467	-1.2512	0.630931	-1.9831	0.0473566	0.115705
TIF_NOVEL_107	chr14	56951018	56992498	-	9	78.1111	87.2994	97.6453	169.454	108.128	0.693286	0.359907	1.92629	0.0540681	0.128807
TIF_NOVEL_108	chr14	64880594	64881709	+	1	0	0	6.70115	4.28999	2.74778	4.93695	2.37698	2.07698	0.0378034	NA
TIF_NOVEL_109	chr14	71231930	71233280	+	1	0	0	2.87192	0	0.71798	3.00582	4.29721	0.699482	0.484251	NA
TIF_NOVEL_110	chr14	91264903	91269174	+	1	110.066	107.445	307.296	209.137	183.486	1.24798	0.281768	4.4291	9.46272e-06	6.9922e-05
TIF_NOVEL_111	chr14	91425816	91462692	+	1	641.931	515.738	384.837	447.231	497.434	-0.482474	0.187623	-2.5715	0.0101259	0.0324089
TIF_NOVEL_112	chr14	100622108	100623680	+	1	5.68081	8.05841	1.91461	3.21749	4.71783	-1.41534	1.49407	-0.947299	0.343486	NA
chr14_G01	chr14	103204889	103207178	-	2	45.4464	36.2628	198.163	132.99	103.215	2.00424	0.36896	5.43212	5.56877e-08	6.17934e-07
TIF_NOVEL_113	chr14	106400817	106401456	-	2	60.3586	79.241	44.0361	60.0598	60.9239	-0.415931	0.434837	-0.956522	0.338809	0.511915
TIF_NOVEL_114	chr14	106401527	106423232	+	1	343.689	345.168	403.984	421.491	378.583	0.260929	0.188463	1.38451	0.166203	0.306704
chr15_G01	chr15	34657671	34748644	+	27	9.23131	21.4891	2.87192	3.21749	9.20245	-2.3134	1.16472	-1.98623	0.047008	0.115021
TIF_NOVEL_115	chr15	36426202	36428360	-	1	0	0	6.70115	2.14499	2.21154	4.62607	2.57666	1.79538	0.0725938	NA
TIF_NOVEL_116	chr15	41493058	41495818	-	1	17.0424	20.146	34.4631	30.0299	25.4203	0.804974	0.644539	1.24891	0.211696	0.366687
TIF_NOVEL_117	chr15	65836995	65837781	-	2	11.3616	9.40147	18.1888	2.14499	10.2742	-0.0263767	1.11441	-0.0236688	0.981117	0.989037
TIF_NOVEL_118	chr15	95541693	95638269	-	5	242.854	273.986	323.57	543.756	346.041	0.748682	0.247467	3.02538	0.00248322	0.00979527
TIF_NOVEL_119	chr15	95825987	95826495	+	1	438.842	372.03	527.476	486.913	456.315	0.317879	0.183642	1.73097	0.0834565	0.181583
TIF_NOVEL_120	chr15	96492207	96689276	+	2	199.538	302.19	218.266	395.751	278.936	0.298623	0.289964	1.02986	0.303075	0.473907
TIF_NOVEL_121	chr16	806248	807800	-	1	32.6646	33.5767	57.4384	30.0299	38.4274	0.406415	0.553347	0.734467	0.462664	0.631828
chr16_G01	chr16	3006371	3007253	-	6	11.3616	12.0876	23.9327	22.5224	17.4761	0.990594	0.773872	1.28005	0.200528	0.352502
TIF_NOVEL_122	chr16	4307202	4307539	-	1	31.9545	24.1752	14.3596	30.0299	25.1298	-0.354841	0.675959	-0.524944	0.599622	0.745754
TIF_NOVEL_123	chr16	7930117	8112753	-	6	3134.38	4090.98	3673.19	5871.92	4192.62	0.40187	0.38266	1.0502	0.293627	0.462772
TIF_NOVEL_124	chr16	9064106	9068412	-	3	11.3616	8.05841	4.78653	4.28999	7.12413	-1.10835	1.20591	-0.919095	0.358046	NA
TIF_NOVEL_125	chr16	10743310	10744075	-	1	0	9.40147	12.445	4.28999	6.53411	0.928507	1.51524	0.612781	0.540021	NA
TIF_NOVEL_126	chr16	15558225	15574173	-	1	13.4919	22.8322	22.0181	18.2324	19.1436	0.173886	0.747157	0.232731	0.815971	0.89466
TIF_NOVEL_127	chr16	16499556	16649419	+	3	1719.15	1938.05	939.118	1299.87	1474.05	-0.707622	0.160032	-4.42174	9.79091e-06	7.21435e-05
TIF_NOVEL_128	chr16	18184909	18212642	-	5	294.692	325.022	118.706	201.629	235.012	-0.953542	0.270955	-3.51919	0.000432861	0.00214389
TIF_NOVEL_129	chr16	26031725	26032918	-	1	83.7919	84.6133	96.688	121.192	96.5713	0.370503	0.343838	1.07755	0.281235	0.449292
TIF_NOVEL_130	chr16	30634549	30635568	+	2	11.3616	13.4307	12.445	10.725	11.9906	-0.0886765	0.918978	-0.0964947	0.923128	0.957731
TIF_NOVEL_131	chr16	50234886	50245945	-	1	5.68081	4.0292	13.4023	15.0149	9.53181	1.52317	1.0629	1.43302	0.151852	0.286964
TIF_NOVEL_132	chr16	68527840	68529568	+	1	3.5505	5.37227	1.91461	2.14499	3.2456	-1.12191	1.75926	-0.637719	0.523656	NA
TIF_NOVEL_133	chr16	77189911	77191135	-	3	4.2606	2.68614	4.78653	4.28999	4.00581	0.36271	1.56414	0.23189	0.816623	NA
TIF_NOVEL_134	chr16	79843136	79845881	-	1
TIF_NOVEL_135	chr17	13522919	13529102	+	1	2.8404	10.7445	85.2003	17.1599	28.9863	3.02088	0.849417	3.55641	0.000375955	0.00188676
TIF_NOVEL_136	chr17	22083725	22090485	-	1	2.1303	0	2.87192	2.14499	1.7868	1.11677	2.44705	0.456374	0.648121	NA
TIF_NOVEL_137	chr17	22090712	22137062	+	2	0	10.7445	3.82923	1.0725	3.91157	-1.06787	1.9148	-0.557695	0.577053	NA
TIF_NOVEL_138	chr17	27086747	27089287	-	2	85.9222	103.416	139.767	150.149	119.814	0.623443	0.311636	2.00055	0.0454411	0.11197
TIF_NOVEL_139	chr17	27089545	27172440	+	26	1038.17	1193.99	1501.06	1780.34	1378.39	0.558292	0.143215	3.89827	9.68811e-05	0.000566122
TIF_NOVEL_140	chr17	39723119	39723655	-	1	2.8404	0	0	1.0725	0.978225	-1.49868	3.52938	-0.424629	0.671107	NA
TIF_NOVEL_141	chr17	42288019	42289110	-	1	68.8798	37.6059	50.7373	41.8274	49.7626	-0.221982	0.49325	-0.450039	0.652682	0.786138
TIF_NOVEL_142	chr17	42577839	42578364	+	1	12.0717	8.05841	15.3169	19.3049	13.688	0.758098	0.875329	0.866072	0.38645	0.561526
TIF_NOVEL_143	chr17	42964515	42970533	+	2	19.1727	17.4599	42.1215	39.6824	29.6091	1.15334	0.602309	1.91487	0.0555095	0.131476
TIF_NOVEL_144	chr17	44123821	44124421	+	1	4.2606	4.0292	6.70115	1.0725	4.01586	-0.0832127	1.62595	-0.0511779	0.959184	NA
TIF_NOVEL_145	chr17	44324982	44327545	+	1	19.8828	20.146	62.225	46.1173	37.0928	1.43914	0.552536	2.6046	0.00919807	0.0298904
TIF_NOVEL_146	chr17	47851455	47854729	+	1	4.2606	2.68614	5.74384	7.50747	5.04951	0.901923	1.41621	0.636857	0.524218	NA
TIF_NOVEL_147	chr17	57849698	57851319	+	4	12.7818	12.0876	25.8473	17.1599	16.9692	0.789745	0.789934	0.999761	0.317426	0.489289
TIF_NOVEL_148	chr17	65538161	65542146	+	2
TIF_NOVEL_149	chr17	70389476	70641363	+	2	335.878	432.468	323.57	527.668	404.896	0.151525	0.239275	0.633267	0.526559	0.687602
TIF_NOVEL_150	chr17	76240900	76241418	+	1	7.10101	5.37227	3.82923	4.28999	5.14812	-0.631931	1.39036	-0.454508	0.649463	NA
TIF_NOVEL_151	chr17	82324034	82325079	+	1	17.0424	12.0876	162.742	69.7123	65.3961	2.96777	0.526587	5.63585	1.74195e-08	2.08885e-07
TIF_NOVEL_152	chr18	6683354	6726343	+	4	90.8929	120.876	275.704	318.531	201.501	1.50481	0.263588	5.70894	1.13679e-08	1.41782e-07
TIF_NOVEL_153	chr18	8914002	8919253	+	1	14735.3	6734.14	17928.4	11241.9	12659.9	0.442139	0.631024	0.700669	0.483509	0.649914
TIF_NOVEL_154	chr18	9102012	9102486	-	2	4.9707	0	2.87192	4.28999	3.03315	0.434621	1.94115	0.223899	0.822836	NA
TIF_NOVEL_155	chr18	9913394	9915240	-	4	78.1111	80.5841	132.108	129.772	105.144	0.724433	0.326223	2.22067	0.0263736	0.0720137
TIF_NOVEL_156	chr18	12945866	12947731	-	2	77.401	56.4088	51.6946	55.7698	60.3186	-0.329058	0.430812	-0.763807	0.444982	0.616702
TIF_NOVEL_157	chr18	30156265	30176015	-	4	281.2	292.789	317.826	328.184	305	0.171901	0.205018	0.838469	0.401768	0.576331
TIF_NOVEL_158	chr18	44692261	44735892	-	1	9.94141	20.146	69.8834	81.5097	45.3701	2.39363	0.546254	4.38189	1.17655e-05	8.4979e-05
TIF_NOVEL_159	chr18	66114162	66258413	-	1	26.9838	40.292	33.5057	50.4073	37.7972	0.334361	0.550072	0.607849	0.543287	0.701771
TIF_NOVEL_160	chr19	1173840	1174992	+	2	8.52121	2.68614	3.82923	3.21749	4.56352	-0.706796	1.50872	-0.468474	0.639446	NA
TIF_NOVEL_161	chr19	1479635	1480694	+	1	2.1303	2.68614	2.87192	3.21749	2.72646	0.350145	1.87247	0.186996	0.851664	NA
TIF_NOVEL_162	chr19	2949671	2950668	-	1	19.8828	17.4599	20.1034	32.1749	22.4053	0.475494	0.692687	0.686448	0.49243	0.658141
TIF_NOVEL_163	chr19	7943988	7945518	+	1	26.2737	20.146	6.70115	15.0149	17.034	-1.11324	0.816187	-1.36396	0.172582	0.315115
TIF_NOVEL_164	chr19	8379599	8388309	+	2	688.088	1009.99	421.215	669.238	697.132	-0.638185	0.423553	-1.50674	0.131877	0.257565
TIF_NOVEL_165	chr19	14091743	14105232	+	1	7.81111	5.37227	15.3169	7.50747	9.00194	0.775629	1.08661	0.713808	0.475346	0.642928
TIF_NOVEL_166	chr19	19358556	19365080	-	1	31.9545	21.4891	48.8227	24.6674	31.7334	0.446125	0.613815	0.726806	0.467345	0.635843
TIF_NOVEL_167	chr19	29656655	29665255	-	1	36.9252	30.8906	31.5911	35.3924	33.6998	-0.0266811	0.558261	-0.0477933	0.961881	0.979155
TIF_NOVEL_168	chr19	32693456	32700147	-	1	88.0525	98.0439	63.1823	64.3498	78.4071	-0.541284	0.374034	-1.44715	0.147854	0.281416
TIF_NOVEL_169	chr19	36264832	36266585	-	1	14.9121	10.7445	20.1034	13.9425	14.9256	0.394473	0.837184	0.47119	0.637505	0.775475
TIF_NOVEL_170	chr19	43619526	43632151	+	1	119.297	100.73	174.23	155.512	137.442	0.576317	0.293763	1.96184	0.0497809	0.12049
TIF_NOVEL_171	chr19	43755110	43756271	+	2	24.1434	26.8614	22.9754	22.5224	24.1256	-0.159951	0.653574	-0.244733	0.806663	0.888515
TIF_NOVEL_172	chr19	46859587	46859911	-	1	2.1303	6.71534	3.82923	0	3.16872	-1.15375	1.95349	-0.590608	0.554783	NA
TIF_NOVEL_173	chr19	48753808	48754630	+	1	2.1303	1.34307	0.957307	6.43498	2.71641	1.05176	1.98211	0.530629	0.595676	NA
TIF_NOVEL_174	chr19	48860294	48860862	+	1	7.10101	2.68614	10.5304	4.28999	6.15188	0.558615	1.32275	0.422315	0.672795	NA
chr19_G01	chr19	51548770	51551480	+	7	658.973	474.103	189.547	173.744	374.092	-1.64639	0.219596	-7.49736	6.5115e-14	1.76726e-12
TIF_NOVEL_175	chr2	10030484	10038602	+	1	88.7626	83.2702	93.8161	102.96	92.2021	0.190283	0.345838	0.550206	0.582178	0.732683
TIF_NOVEL_176	chr2	10121060	10122573	-	2	40.4757	38.949	40.2069	67.5673	46.7997	0.435167	0.497957	0.873904	0.38217	0.55709
TIF_NOVEL_177	chr2	10531136	10557171	+	1	0	1.34307	1.91461	1.0725	1.08254	1.38354	3.1443	0.440015	0.659927	NA
TIF_NOVEL_178	chr2	12261254	12277586	-	5	56.098	48.3504	93.8161	62.2048	65.1173	0.574402	0.425656	1.34945	0.177193	0.321681
TIF_NOVEL_179	chr2	30331704	30341565	+	1
TIF_NOVEL_180	chr2	32039841	32040612	+	4	30.5343	37.6059	25.8473	27.8849	30.4681	-0.334762	0.587261	-0.57004	0.568651	0.721496
TIF_NOVEL_181	chr2	37562486	37570487	+	1	4.2606	6.71534	0.957307	3.21749	3.78768	-1.3934	1.68176	-0.828538	0.407366	NA
TIF_NOVEL_182	chr2	43171478	43221986	-	1	23.4333	26.8614	89.0296	65.4223	51.1866	1.6303	0.481014	3.38929	0.000700741	0.00326062
TIF_NOVEL_183	chr2	54115277	54115857	-	2	13.4919	5.37227	9.57307	9.65247	9.52243	-0.0100888	1.05498	-0.00956306	0.99237	0.995689
TIF_NOVEL_184	chr2	61763167	61764263	-	1	7.81111	8.05841	8.61576	6.43498	7.73006	-0.0724252	1.13722	-0.0636863	0.94922	0.972048
TIF_NOVEL_185	chr2	62296252	62432260	+	4	289.721	334.424	303.466	393.606	330.304	0.162684	0.216278	0.752198	0.451932	0.622485
TIF_NOVEL_186	chr2	65047894	65056205	-	2	51.1272	34.9198	80.4138	89.0172	63.8695	0.955938	0.426252	2.24266	0.0249188	0.0687373
TIF_NOVEL_187	chr2	65550025	65553396	-	1	20.5929	10.7445	28.7192	16.0874	19.036	0.489659	0.772355	0.633981	0.526093	0.687239
TIF_NOVEL_188	chr2	65804195	65819262	-	1	36.9252	45.6643	83.2857	94.3797	65.0637	1.11743	0.417237	2.67817	0.00740247	0.024788
TIF_NOVEL_189	chr2	69789552	69799014	-	5	611.397	488.877	5549.51	3425.55	2518.83	3.02677	0.374561	8.08085	6.43149e-16	2.28918e-14
TIF_NOVEL_190	chr2	73828161	73828820	-	1	3.5505	0	6.70115	0	2.56291	0.840111	2.32735	0.360973	0.71812	NA
TIF_NOVEL_191	chr2	81481721	81584596	+	5	698.739	844.79	991.77	1244.1	944.849	0.538195	0.164585	3.27	0.00107547	0.00474221
TIF_NOVEL_192	chr2	83719945	83792358	-	1	0.710101	0	0.957307	5.36248	1.75747	2.78164	2.66163	1.04509	0.295983	NA
TIF_NOVEL_193	chr2	85537469	85538673	-	1	29.1141	38.949	39.2496	28.9574	34.0675	0.0182042	0.564777	0.0322326	0.974287	0.985847
TIF_NOVEL_194	chr2	85595182	85595560	-	1	3.5505	5.37227	13.4023	3.21749	6.38564	0.928778	1.32444	0.701263	0.483139	NA
TIF_NOVEL_195	chr2	85605255	85606055	-	1	61.0687	65.8103	116.791	110.467	88.5344	0.845436	0.354853	2.3825	0.0171956	0.0504164
TIF_NOVEL_196	chr2	88690018	88691476	-	1	66.7495	52.3796	89.9869	67.5673	69.1708	0.39415	0.408454	0.964979	0.334555	0.50791
TIF_NOVEL_197	chr2	96815231	96816042	-	1	43.3161	40.292	129.236	83.6547	74.1248	1.34624	0.411436	3.27204	0.00106773	0.00471538
TIF_NOVEL_198	chr2	103449772	103464957	-	3	5.68081	8.05841	6.70115	13.9425	8.5957	0.601369	1.10734	0.543077	0.587076	0.736421
TIF_NOVEL_199	chr2	107678463	107748270	-	7	2128.88	1844.03	2920.74	2887.16	2445.2	0.545547	0.121347	4.49576	6.93232e-06	5.2603e-05
TIF_NOVEL_200	chr2	111450707	111452194	+	2	4.9707	2.68614	13.4023	19.3049	10.091	2.04147	1.07401	1.9008	0.057328	0.134908
TIF_NOVEL_201	chr2	112582155	112584815	-	3	60.3586	45.6643	112.005	96.5247	78.6381	0.961313	0.384642	2.49924	0.0124458	0.0385136
TIF_NOVEL_202	chr2	119431212	119431603	-	1
TIF_NOVEL_203	chr2	126220631	126308430	-	4	8.52121	4.0292	5.74384	5.36248	5.91418	-0.206753	1.30869	-0.157985	0.874469	NA
TIF_NOVEL_204	chr2	132337347	132338626	+	1	7.10101	2.68614	2.87192	2.14499	3.70101	-0.993667	1.66585	-0.596493	0.550846	NA
TIF_NOVEL_205	chr2	139410960	139431558	+	2	369.252	275.329	357.076	298.154	324.953	0.0160287	0.222706	0.0719724	0.942624	0.968035
TIF_NOVEL_206	chr2	142929718	142931129	-	1	1.4202	2.68614	0.957307	0	1.26591	-2.0178	2.97602	-0.678021	0.497758	NA
TIF_NOVEL_207	chr2	151288365	151290359	+	1	24.1434	24.1752	71.798	69.7123	47.4572	1.55052	0.486556	3.18673	0.00143891	0.00611837
TIF_NOVEL_208	chr2	155360335	155489328	+	3	19.1727	45.6643	42.1215	56.8423	40.9502	0.645886	0.564779	1.14361	0.252786	0.416844
TIF_NOVEL_209	chr2	156341813	156367485	+	3	117.877	107.445	233.583	168.382	156.822	0.832436	0.290571	2.86483	0.00417238	0.015225
TIF_NOVEL_210	chr2	170744149	170746407	+	1	1.4202	2.68614	32.5484	20.3774	14.2581	3.78094	1.08606	3.48135	0.000498901	0.00242381
TIF_NOVEL_211	chr2	190455204	190460032	-	1	31.2444	32.2336	126.365	82.5822	68.1062	1.72313	0.43212	3.98761	6.6743e-05	0.000405381
TIF_NOVEL_212	chr2	203237375	203239295	-	4	56.098	59.095	75.6273	81.5097	68.0825	0.450055	0.398444	1.12953	0.258674	0.423725
TIF_NOVEL_213	chr2	208064703	208077195	+	1	4.2606	6.71534	26.8046	25.7399	15.8801	2.3031	0.871166	2.64369	0.00820066	0.0270723
TIF_NOVEL_214	chr2	223688810	223724060	-	2	247.115	192.059	145.511	179.107	190.948	-0.445357	0.266006	-1.67424	0.0940842	0.198807
TIF_NOVEL_215	chr2	225436268	225456544	-	2	2657.91	1647.94	4371.06	3257.17	2983.52	0.824438	0.39768	2.07312	0.0381613	0.097182
TIF_NOVEL_216	chr2	230654497	230659317	-	2	6.39091	20.146	14.3596	13.9425	13.7097	0.139057	0.91517	0.151947	0.879229	0.931281
TIF_NOVEL_217	chr2	233168171	233180162	-	3	31.2444	24.1752	74.6699	67.5673	49.4142	1.34344	0.478302	2.80876	0.00497328	0.0176978
TIF_NOVEL_218	chr2	238421221	238422475	-	8	57.5182	63.1242	88.0722	91.1622	74.9692	0.575714	0.38158	1.50876	0.131359	0.257042
TIF_NOVEL_219	chr20	2643470	2652464	-	1	35.505	44.3212	42.1215	49.3348	42.8207	0.205428	0.500815	0.410187	0.681669	0.805517
TIF_NOVEL_220	chr20	29878400	29880285	+	1	15.6222	9.40147	17.2315	9.65247	12.9769	0.0856706	0.907962	0.0943548	0.924827	0.958962
TIF_NOVEL_221	chr20	30578415	30580057	-	1	216.581	212.205	219.223	142.642	197.663	-0.242739	0.272775	-0.889887	0.373527	0.549053
TIF_NOVEL_222	chr20	33401582	33414628	+	1	105.095	127.591	147.425	145.859	131.493	0.342733	0.298175	1.14944	0.250376	0.413966
chr20_G01	chr20	62531479	62537191	+	4	3.5505	0	22.0181	4.28999	7.46464	2.71976	1.44015	1.88853	0.0589553	0.137849
TIF_NOVEL_223	chr21	9529934	9679905	+	2	2.1303	2.68614	17.2315	11.7975	8.46136	2.6184	1.21374	2.1573	0.030982	0.0820287
TIF_NOVEL_224	chr21	18759816	18786025	+	3	68.8798	80.5841	95.7307	115.83	90.256	0.507648	0.355823	1.42669	0.15367	0.28952
TIF_NOVEL_225	chr21	19276641	19493834	-	4	5.68081	9.40147	27.7619	22.5224	16.3417	1.77857	0.836131	2.12714	0.0334086	0.0871665
TIF_NOVEL_226	chr21	21146677	21147015	-	2	7.81111	10.7445	7.65846	9.65247	8.96664	-0.0875797	1.06174	-0.0824872	0.934259	0.964148
TIF_NOVEL_227	chr21	23890940	23911151	+	2	33.3747	29.5475	48.8227	31.1024	35.7118	0.342489	0.556577	0.615349	0.538325	0.697141
TIF_NOVEL_228	chr22	11843100	11974215	-	13	1058.76	1179.21	1327.78	1561.55	1281.83	0.370315	0.141654	2.61423	0.0089428	0.02915
TIF_NOVEL_229	chr22	12554992	12566167	+	1	303.213	295.475	340.801	522.306	365.449	0.525299	0.227695	2.30703	0.021053	0.0596946
TIF_NOVEL_230	chr22	21629473	21630688	+	1	120.717	102.073	75.6273	87.9447	96.5906	-0.453236	0.343893	-1.31796	0.187518	0.335102
TIF_NOVEL_231	chr22	36888392	36889465	-	1
TIF_NOVEL_232	chr22	46250396	46252184	+	1	202.379	178.628	301.552	215.572	224.533	0.437779	0.254395	1.72087	0.0852752	0.184355
TIF_NOVEL_233	chr3	10247589	10249434	-	2	33.3747	34.9198	18.1888	26.8124	28.3239	-0.60381	0.615959	-0.980277	0.326949	0.500068
chr3_G01	chr3	14245500	14252906	-	3	4.9707	6.71534	0	0	2.92151	-4.96343	2.32905	-2.13109	0.0330814	NA
TIF_NOVEL_234	chr3	33797706	33799019	-	1	61.7788	69.8395	102.432	94.3797	82.1075	0.587334	0.367141	1.59975	0.109654	0.223025
TIF_NOVEL_235	chr3	33936528	34155737	+	3	1443.63	1255.77	5083.3	4724.35	3126.76	1.85811	0.120178	15.4613	6.33253e-54	6.64916e-51
TIF_NOVEL_236	chr3	85501600	85504435	-	6	139.89	110.132	210.608	129.772	147.6	0.438856	0.317716	1.38128	0.167192	0.307986
TIF_NOVEL_237	chr3	98992875	99009982	-	2	0	0	3.82923	4.28999	2.0298	4.49771	2.62215	1.71528	0.0862944	NA
TIF_NOVEL_238	chr3	101619455	101637617	-	1	1718.44	1458.57	1529.78	1368.51	1518.82	-0.134708	0.137641	-0.978693	0.327732	0.500673
TIF_NOVEL_239	chr3	110505093	110733854	+	8	737.795	894.483	1047.29	1399.61	1019.79	0.587162	0.170402	3.44574	0.000569501	0.00272116
TIF_NOVEL_240	chr3	127672087	127672826	-	1	2.1303	6.71534	5.74384	2.14499	4.18362	-0.110537	1.58457	-0.0697583	0.944386	NA
TIF_NOVEL_241	chr3	130179534	130201853	+	6	33.3747	33.5767	46.908	32.1749	36.5086	0.24331	0.545133	0.446333	0.655357	0.788399
chr3_G02	chr3	139314557	139340912	-	5	16.3323	21.4891	5.74384	7.50747	12.7682	-1.50754	0.925948	-1.6281	0.103503	0.213723
TIF_NOVEL_242	chr3	143118502	143119662	-	3	11.3616	8.05841	39.2496	18.2324	19.2255	1.54628	0.790537	1.95599	0.0504668	0.121869
TIF_NOVEL_243	chr3	165915807	165918035	-	3	37.6353	14.7737	28.7192	24.6674	26.4489	-0.00587088	0.673453	-0.00871757	0.993044	0.996135
TIF_NOVEL_244	chr3	165918791	166253610	+	8	455.885	490.22	497.8	705.703	537.402	0.347733	0.195862	1.7754	0.0758323	0.168183
TIF_NOVEL_245	chr3	183361519	183368951	+	1	3.5505	6.71534	2.87192	9.65247	5.69756	0.309273	1.37089	0.2256	0.821513	NA
TIF_NOVEL_246	chr3	183634164	183636589	-	1	7.10101	9.40147	28.7192	25.7399	17.7404	1.74567	0.794877	2.19615	0.0280811	0.0756636
TIF_NOVEL_247	chr3	186826648	186827537	-	2	12.7818	10.7445	19.1461	6.43498	12.2769	0.120633	0.954901	0.126331	0.89947	0.944095
TIF_NOVEL_248	chr3	196638391	196640040	-	4	39.7656	33.5767	37.335	16.0874	31.6912	-0.45653	0.616931	-0.740002	0.459299	0.629176
TIF_NOVEL_249	chr3	197628005	197628642	+	1	1.4202	2.68614	0	1.0725	1.29471	-1.96346	2.95323	-0.66485	0.506146	NA
TIF_NOVEL_250	chr4	687460	688018	+	1	2.8404	8.05841	7.65846	1.0725	4.90744	-0.269661	1.52609	-0.176701	0.859743	NA
TIF_NOVEL_251	chr4	1414993	1418476	+	1	0.710101	0	2.87192	0	0.895505	1.67542	3.63538	0.460865	0.644895	NA
TIF_NOVEL_252	chr4	2464526	2468951	-	7	77.401	44.3212	83.2857	81.5097	71.6294	0.413922	0.415961	0.995097	0.319689	0.492135
TIF_NOVEL_253	chr4	6985923	6987043	-	1	4.9707	16.1168	20.1034	25.7399	16.7327	1.18367	0.851126	1.39071	0.164313	0.304111
TIF_NOVEL_254	chr4	7068385	7069561	+	1	7.81111	6.71534	16.2742	4.28999	8.77266	0.501918	1.13141	0.443622	0.657316	0.789569
TIF_NOVEL_255	chr4	10184044	10185898	-	8	4.2606	5.37227	3.82923	3.21749	4.1699	-0.439171	1.53322	-0.286438	0.774543	NA
TIF_NOVEL_256	chr4	25190152	25233855	-	1	66.0394	77.8979	134.98	109.395	97.078	0.773579	0.347178	2.22819	0.0258678	0.0709054
TIF_NOVEL_257	chr4	36901760	36913359	-	1	4.9707	2.68614	31.5911	1.0725	10.0801	2.06208	1.30058	1.58551	0.11285	0.228145
TIF_NOVEL_258	chr4	40213459	40238965	-	1	27.6939	24.1752	61.2676	31.1024	36.0598	0.829396	0.577081	1.43723	0.150653	0.285277
TIF_NOVEL_259	chr4	49161272	49207858	+	2	134.209	161.168	178.059	230.587	176.006	0.474474	0.273659	1.73382	0.0829502	0.180584
TIF_NOVEL_260	chr4	49315057	49319639	+	1	4.9707	6.71534	7.65846	16.0874	8.85799	1.03708	1.10243	0.940721	0.346848	0.520458
TIF_NOVEL_261	chr4	56466915	56468164	-	3	22.0131	20.146	41.1642	38.6099	30.4833	0.915181	0.589886	1.55146	0.120793	0.240726
TIF_NOVEL_262	chr4	73104360	73110734	+	2	18.4626	17.4599	11.4877	10.725	14.5338	-0.694979	0.841137	-0.826237	0.40867	0.582748
TIF_NOVEL_263	chr4	74038594	74042620	+	2	19.8828	9.40147	8.61576	16.0874	13.4969	-0.278349	0.907461	-0.306734	0.759046	0.85856
TIF_NOVEL_264	chr4	74278051	74365364	-	17	563.11	682.278	769.675	846.2	715.316	0.380721	0.16381	2.32416	0.0201167	0.0574764
TIF_NOVEL_265	chr4	78669691	78717299	-	4	255.636	307.562	444.19	431.144	359.633	0.643921	0.199775	3.22323	0.00126752	0.00548399
TIF_NOVEL_266	chr4	90838484	90839112	-	1	16.3323	14.7737	13.4023	15.0149	14.8808	-0.13592	0.826727	-0.164407	0.869411	0.925671
TIF_NOVEL_267	chr4	109185760	109207884	+	1	294.692	244.438	457.593	361.431	339.539	0.59755	0.215428	2.77377	0.00554104	0.0193694
TIF_NOVEL_268	chr4	126430706	126956770	-	34	1180.19	1462.6	1490.53	1662.37	1448.92	0.257998	0.144498	1.78548	0.0741842	0.165335
TIF_NOVEL_269	chr4	126956069	126957723	+	2	26.9838	18.8029	8.61576	13.9425	17.0862	-1.03889	0.800411	-1.29795	0.194304	0.344194
TIF_NOVEL_270	chr4	137814054	137853669	-	1	0.710101	0	0	1.0725	0.445649	0.229266	4.8666	0.04711	0.962426	NA
TIF_NOVEL_271	chr4	172088374	172156108	-	6	641.221	644.672	1436.92	1411.41	1033.55	1.1476	0.136765	8.3911	4.81629e-17	1.90385e-15
TIF_NOVEL_272	chr4	177219724	177227162	-	3	7.81111	5.37227	8.61576	7.50747	7.32665	0.272861	1.17019	0.233176	0.815625	NA
TIF_NOVEL_273	chr4	186758764	186759472	-	2	0.710101	0	2.87192	3.21749	1.69988	2.73361	2.63313	1.03816	0.299196	NA
TIF_NOVEL_274	chr5	36872921	36876689	-	6	940.883	946.863	1460.85	1350.27	1174.72	0.574934	0.133517	4.30607	1.66183e-05	0.000116134
TIF_NOVEL_275	chr5	40798379	40799121	+	2	11.3616	10.7445	9.57307	8.57997	10.0648	-0.285657	0.999759	-0.285726	0.775088	0.869296
TIF_NOVEL_276	chr5	42985401	42993367	-	6	1092.84	988.498	2114.69	1880.09	1519.03	0.938385	0.132944	7.05847	1.68342e-12	3.63515e-11
TIF_NOVEL_277	chr5	54313630	54320858	+	5	504.171	467.388	312.082	242.384	381.506	-0.809241	0.202775	-3.99084	6.58398e-05	0.000400619
TIF_NOVEL_278	chr5	55944615	55945056	+	2	21.303	22.8322	11.4877	21.4499	19.2682	-0.42498	0.74935	-0.567132	0.570624	0.722889
TIF_NOVEL_279	chr5	58937340	58942659	+	1	65.3293	72.5257	158.913	155.512	113.07	1.19617	0.320346	3.73398	0.000188476	0.0010245
TIF_NOVEL_280	chr5	80256231	80258039	+	1	46.8666	64.4672	126.365	91.1622	82.2152	0.985103	0.389151	2.53142	0.0113602	0.0356001
TIF_NOVEL_281	chr5	86502125	86570459	-	1	6.39091	4.0292	5.74384	6.43498	5.64973	0.20154	1.32649	0.151935	0.879238	NA
TIF_NOVEL_282	chr5	108727882	108728572	+	1	24.8535	17.4599	26.8046	30.0299	24.787	0.407329	0.653363	0.623434	0.532999	0.692475
TIF_NOVEL_283	chr5	123511180	123511984	-	1	4.9707	8.05841	11.4877	9.65247	8.54232	0.72737	1.09755	0.66272	0.50751	0.670982
TIF_NOVEL_284	chr5	126680496	126680836	+	1
TIF_NOVEL_285	chr5	133239989	133241239	+	1	35.505	45.6643	50.7373	101.887	58.4484	0.919681	0.479633	1.91747	0.0551786	0.130914
TIF_NOVEL_286	chr5	138543430	138544230	+	4	45.4464	32.2336	54.5665	43.9723	44.0547	0.328796	0.501411	0.655742	0.51199	0.675099
TIF_NOVEL_287	chr5	139503245	139512933	+	3	1714.89	1046.25	1122.92	762.545	1161.65	-0.551017	0.443024	-1.24376	0.213587	0.369308
TIF_NOVEL_288	chr5	141320910	141326006	+	1	17.0424	8.05841	67.0115	39.6824	32.9487	2.0355	0.635912	3.20092	0.00136987	0.00585
TIF_NOVEL_289	chr5	150700678	150702422	+	1	3.5505	2.68614	12.445	1.0725	4.93853	1.1096	1.56112	0.710772	0.477226	NA
chr5_G01	chr5	172802861	172807204	+	2	4.2606	0	5.74384	2.14499	3.03736	0.794658	1.95677	0.406106	0.684665	NA
TIF_NOVEL_290	chr5	178203857	178204365	-	1	12.7818	20.146	13.4023	12.87	14.8	-0.30634	0.839239	-0.365021	0.715096	0.82881
TIF_NOVEL_291	chr5	181027703	181028154	-	1
TIF_NOVEL_292	chr5	181069838	181070142	-	1
TIF_NOVEL_293	chr5	181222869	181223650	-	3	8.52121	1.34307	8.61576	5.36248	5.96063	0.438558	1.36993	0.320131	0.748869	NA
TIF_NOVEL_294	chr6	3157701	3158716	+	1	4.9707	5.37227	6.70115	3.21749	5.0654	-0.0506901	1.40617	-0.0360484	0.971244	NA
TIF_NOVEL_295	chr6	3258546	3259825	-	1	3.5505	10.7445	3.82923	2.14499	5.06732	-1.2164	1.46835	-0.828414	0.407436	NA
TIF_NOVEL_296	chr6	3688129	3720077	-	1	19.8828	25.5183	41.1642	40.7549	31.83	0.866215	0.580078	1.49327	0.135365	0.262724
TIF_NOVEL_297	chr6	6685118	6686941	-	1	56.8081	92.6717	292.936	228.442	167.714	1.83306	0.308189	5.94783	2.71713e-09	3.72939e-08
TIF_NOVEL_298	chr6	6709384	6729906	+	7	7.10101	9.40147	134.023	83.6547	58.545	3.76125	0.55635	6.76059	1.37435e-11	2.61189e-10
TIF_NOVEL_299	chr6	7200901	7202270	-	4	159.063	157.139	240.284	184.469	185.239	0.426843	0.263806	1.61802	0.105659	0.216896
TIF_NOVEL_300	chr6	13814284	13815219	+	1	4.9707	5.37227	2.87192	4.28999	4.37622	-0.531028	1.5023	-0.353478	0.72373	NA
chr6_G01	chr6	15555763	15560656	+	2	34.0848	30.8906	0	4.28999	17.3163	-3.97651	1.05633	-3.76445	0.000166916	0.000919104
TIF_NOVEL_301	chr6	20331237	20334459	-	1	66.7495	41.6351	241.241	99.7422	112.342	1.63535	0.422166	3.87372	0.000107187	0.000618601
TIF_NOVEL_302	chr6	27019367	27020291	-	3	46.8666	45.6643	57.4384	60.0598	52.5073	0.343014	0.449466	0.763159	0.445369	0.617037
TIF_NOVEL_303	chr6	27757419	27763267	+	3	80.9515	37.6059	209.65	135.135	115.836	1.50696	0.388742	3.8765	0.000105968	0.00061325
TIF_NOVEL_304	chr6	28336026	28337029	+	1	24.8535	29.5475	41.1642	52.5523	37.0294	0.792832	0.541598	1.46387	0.143228	0.274559
chr6_G02	chr6	28476048	28489483	-	9	166.874	167.883	568.64	425.781	332.295	1.57217	0.22144	7.09977	1.24967e-12	2.78073e-11
TIF_NOVEL_305	chr6	29752210	29753192	-	1	3.5505	2.68614	11.4877	12.87	7.64857	1.94092	1.20723	1.60774	0.107891	0.220401
TIF_NOVEL_306	chr6	30563698	30571259	-	2	106.515	103.416	162.742	116.902	122.394	0.414442	0.317876	1.30378	0.192308	0.341583
TIF_NOVEL_307	chr6	31541665	31542227	+	1	2.8404	9.40147	0	0	3.06047	-5.01313	2.3277	-2.15369	0.0312647	NA
TIF_NOVEL_308	chr6	31619853	31620385	-	2	2.8404	6.71534	7.65846	3.21749	5.10792	0.233474	1.42914	0.163367	0.87023	NA
TIF_NOVEL_309	chr6	32130383	32131262	+	3	0	1.34307	7.65846	3.21749	3.05475	3.3665	2.19468	1.53394	0.125045	NA
TIF_NOVEL_310	chr6	33299479	33301089	+	2	66.7495	84.6133	103.389	81.5097	84.0654	0.300937	0.372114	0.808721	0.418676	0.592166
TIF_NOVEL_311	chr6	36113082	36118745	-	1	6.39091	8.05841	50.7373	21.4499	21.6591	2.34524	0.789401	2.97091	0.00296917	0.0114016
TIF_NOVEL_312	chr6	42928288	42929254	-	1	20.5929	13.4307	26.8046	22.5224	20.8377	0.515399	0.714093	0.721754	0.470446	0.638769
TIF_NOVEL_313	chr6	43998865	43999552	+	1	112.906	61.7811	44.9934	20.3774	60.0145	-1.42427	0.503457	-2.82898	0.00466965	0.0167915
TIF_NOVEL_314	chr6	57088308	57090697	-	2	25.5636	14.7737	37.335	23.5949	25.3168	0.571718	0.669598	0.853822	0.393203	0.568433
TIF_NOVEL_315	chr6	64024528	64032439	+	1	4.9707	2.68614	5.74384	11.7975	6.29954	1.15321	1.30329	0.884844	0.376241	NA
TIF_NOVEL_316	chr6	67881034	67887553	-	9	3136.51	3384.53	2138.62	2770.26	2857.48	-0.409595	0.137016	-2.98941	0.00279521	0.0108214
TIF_NOVEL_317	chr6	68720691	68761432	-	2	133.499	73.8687	285.277	185.542	169.547	1.1619	0.328756	3.53423	0.00040897	0.00203757
TIF_NOVEL_318	chr6	79078610	79080523	+	1	34.7949	34.9198	38.2923	35.3924	35.8498	0.0807052	0.539198	0.149676	0.88102	0.93259
TIF_NOVEL_319	chr6	79537583	79541937	+	3	122.847	91.3286	211.565	210.209	158.988	0.962624	0.283102	3.40028	0.000673179	0.00314808
TIF_NOVEL_320	chr6	91052700	91167398	+	1	55.3879	69.8395	210.608	241.312	144.287	1.86795	0.301962	6.18604	6.16945e-10	9.22946e-09
TIF_NOVEL_321	chr6	109333349	109340388	-	1	13.4919	14.7737	23.9327	33.2474	21.3614	1.01998	0.709159	1.4383	0.15035	0.284959
TIF_NOVEL_322	chr6	112687509	112688922	-	1	0.710101	0	0.957307	0	0.416852	0.147771	4.97093	0.0297271	0.976285	NA
TIF_NOVEL_323	chr6	112880117	112902820	+	1	71.0101	56.4088	91.9015	117.975	84.3237	0.70689	0.373581	1.8922	0.0584641	0.13693
TIF_NOVEL_324	chr6	117608550	117675210	-	1	359.311	314.278	128.279	148.004	237.468	-1.2908	0.237653	-5.43145	5.58988e-08	6.19459e-07
TIF_NOVEL_325	chr6	119349909	119480177	+	3	231.493	218.92	665.328	799.01	478.688	1.6972	0.187264	9.06313	1.26754e-19	6.65459e-18
TIF_NOVEL_326	chr6	135265914	135276976	-	1	0	1.34307	0.957307	0	0.575094	-0.291863	4.41905	-0.0660467	0.947341	NA
TIF_NOVEL_327	chr6	135323384	135327959	+	1	2.1303	5.37227	3.82923	8.57997	4.97794	0.771852	1.45628	0.530018	0.5961	NA
TIF_NOVEL_328	chr6	140148506	140315077	+	1	1538.79	1758.08	1626.46	2097.8	1755.28	0.177077	0.147625	1.1995	0.230333	0.389806
TIF_NOVEL_329	chr6	140895322	140898430	-	1	263.447	209.519	285.277	282.067	260.077	0.253945	0.227824	1.11466	0.264998	0.430996
chr6_G03	chr6	146855007	146858878	+	2	38.3454	47.0074	1.91461	11.7975	24.7662	-2.65817	0.787036	-3.37744	0.000731642	0.00338611
TIF_NOVEL_330	chr6	154510772	154522306	+	5	2.1303	4.0292	3.82923	2.14499	3.03343	-0.00864186	1.7946	-0.00481548	0.996158	NA
TIF_NOVEL_331	chr6	157220157	157221348	-	1	3.5505	1.34307	1.91461	6.43498	3.31079	0.713147	1.77271	0.402293	0.687468	NA
TIF_NOVEL_332	chr6	158559381	158560624	-	1	2.1303	1.34307	1.91461	2.14499	1.88324	0.200143	2.22934	0.0897769	0.928464	NA
TIF_NOVEL_333	chr6	164270893	164338120	-	16	1382.57	1234.28	1404.37	1117.54	1284.69	-0.054454	0.149523	-0.364184	0.71572	0.829248
TIF_NOVEL_334	chr6	168410457	168413109	-	1	7.81111	8.05841	4.78653	6.43498	6.77276	-0.501641	1.21627	-0.412442	0.680015	NA
TIF_NOVEL_335	chr6	170584758	170585919	+	2	5.68081	14.7737	13.4023	11.7975	11.4136	0.345984	0.977313	0.354016	0.723327	0.833978
TIF_NOVEL_336	chr6	170741792	170745830	-	2	2.1303	2.68614	14.3596	6.43498	6.40276	2.13555	1.35335	1.57797	0.114573	NA
TIF_NOVEL_337	chr7	7091239	7104431	-	2	150.541	142.365	394.41	417.201	276.13	1.46667	0.219358	6.68618	2.2907e-11	4.22899e-10
TIF_NOVEL_338	chr7	8762994	8763899	+	2	0.710101	4.0292	0	0	1.18483	-3.63597	3.25568	-1.11681	0.264076	NA
TIF_NOVEL_339	chr7	16420793	16471375	+	1	31.9545	41.6351	119.663	95.4522	72.1763	1.56713	0.409792	3.82421	0.000131193	0.000744606
TIF_NOVEL_340	chr7	23474647	23475486	+	2	39.7656	34.9198	43.0788	34.3199	38.021	0.0474616	0.528901	0.0897363	0.928497	0.961046
TIF_NOVEL_341	chr7	43759412	43779292	-	1	29.1141	26.8614	110.09	90.0897	64.0389	1.83321	0.432271	4.24087	2.22655e-05	0.00015181
TIF_NOVEL_342	chr7	44194277	44197986	+	1	2.8404	4.0292	5.74384	3.21749	3.95773	0.406824	1.58081	0.257351	0.796908	NA
TIF_NOVEL_343	chr7	44606268	44606801	-	1	0	0	3.82923	1.0725	1.22543	3.77475	3.19185	1.18262	0.236959	NA
TIF_NOVEL_344	chr7	66681259	66682067	-	2	26.2737	22.8322	45.9507	15.0149	27.5179	0.312672	0.684568	0.456744	0.647855	0.78357
TIF_NOVEL_345	chr7	72954811	72957377	+	1	15.6222	10.7445	23.9327	10.725	15.2561	0.382305	0.853697	0.447823	0.654281	0.787556
TIF_NOVEL_346	chr7	74650303	74651485	+	1	7.81111	10.7445	11.4877	9.65247	9.92395	0.205352	1.01064	0.203191	0.838986	0.909397
TIF_NOVEL_347	chr7	77535918	77536886	-	1	26.9838	26.8614	37.335	36.4649	31.9113	0.454737	0.57138	0.795858	0.426114	0.599658
TIF_NOVEL_348	chr7	101349486	101353294	+	1	14.202	8.05841	7.65846	23.5949	13.3784	0.457626	0.938235	0.487752	0.625725	0.767145
TIF_NOVEL_349	chr7	101814700	101815652	-	2	34.7949	24.1752	9.57307	15.0149	20.8895	-1.27911	0.733116	-1.74475	0.0810279	0.177226
TIF_NOVEL_350	chr7	104914165	104929735	+	1
TIF_NOVEL_351	chr7	105530026	105532085	-	1	17.7525	5.37227	28.7192	15.0149	16.7147	0.86961	0.859776	1.01144	0.311807	0.483332
TIF_NOVEL_352	chr7	106989583	107009335	-	1	127.818	87.2994	348.46	169.454	183.258	1.25618	0.34001	3.69454	0.000220288	0.00117674
TIF_NOVEL_353	chr7	119943606	119950822	-	1	155.512	111.475	224.967	148.004	159.99	0.472439	0.308075	1.53352	0.125148	0.247583
TIF_NOVEL_354	chr7	120992730	120993398	-	1	9.23131	2.68614	5.74384	1.0725	4.68345	-0.829363	1.55642	-0.532866	0.594126	NA
TIF_NOVEL_355	chr7	129763066	129769256	-	6	277.649	166.54	1139.2	671.383	563.692	2.0234	0.51328	3.9421	8.07715e-05	0.00048017
TIF_NOVEL_356	chr7	129780431	129783852	+	1	30.5343	16.1168	55.5238	45.0448	36.8049	1.07428	0.56652	1.89629	0.0579222	0.135885
TIF_NOVEL_357	chr7	139891478	139977330	-	5	756.967	745.403	846.259	884.809	808.36	0.203758	0.145797	1.39755	0.162249	0.301391
TIF_NOVEL_358	chr7	145784964	146047798	+	3	3367.3	3525.55	3738.28	4625.68	3814.2	0.279206	0.125887	2.21791	0.0265608	0.072415
TIF_NOVEL_359	chr7	149145334	149147269	-	1	51.8374	33.5767	67.9688	63.2773	54.165	0.599044	0.459311	1.30422	0.192157	0.34145
TIF_NOVEL_360	chr7	150404459	150405697	-	4	14.202	8.05841	14.3596	10.725	11.8362	0.148949	0.939363	0.158564	0.874013	0.92792
TIF_NOVEL_361	chr7	156401487	156402432	-	1	19.1727	10.7445	17.2315	10.725	14.4684	-0.117577	0.862344	-0.136345	0.891548	0.939001
TIF_NOVEL_362	chr7	156948198	156949624	-	1	11.3616	17.4599	14.3596	18.2324	15.3534	0.196077	0.825016	0.237664	0.812142	0.892556
TIF_NOVEL_363	chr8	2623363	2664668	+	1	66.7495	56.4088	128.279	139.425	97.7155	1.10963	0.344094	3.22478	0.00126072	0.00546018
TIF_NOVEL_364	chr8	19940737	20072748	-	1	320.966	377.402	167.529	265.979	282.969	-0.687125	0.25095	-2.7381	0.00617956	0.0212826
TIF_NOVEL_365	chr8	41797778	41802599	+	3	974.258	666.162	2346.36	1666.66	1413.36	1.28909	0.362462	3.55648	0.000375858	0.00188676
TIF_NOVEL_366	chr8	43055557	43056233	-	3	9.23131	2.68614	7.65846	7.50747	6.77084	0.296212	1.25235	0.236525	0.813025	NA
TIF_NOVEL_367	chr8	54162081	54208170	+	2	18.4626	26.8614	22.0181	17.1599	21.1255	-0.192161	0.708127	-0.271365	0.78611	0.875993
TIF_NOVEL_368	chr8	98045663	98047464	+	1	46.8666	32.2336	89.9869	52.5523	55.4099	0.834413	0.477809	1.74633	0.0807534	0.176786
TIF_NOVEL_369	chr8	123157735	123165172	+	4	9.94141	9.40147	16.2742	20.3774	13.9986	0.917131	0.862616	1.0632	0.287692	0.456525
TIF_NOVEL_370	chr8	143290325	143291356	-	4	29.8242	37.6059	35.4204	32.1749	33.7563	0.0147849	0.559197	0.0264394	0.978907	0.988319
TIF_NOVEL_371	chr9	2844329	2844692	+	1	4.2606	8.05841	3.82923	6.43498	5.6458	-0.240391	1.34257	-0.179053	0.857896	NA
TIF_NOVEL_372	chr9	4431379	4544915	-	1	95.1535	75.2118	92.8588	98.6697	90.4734	0.158309	0.353993	0.447209	0.654724	0.787977
TIF_NOVEL_373	chr9	4983688	4985996	-	2	24.1434	24.1752	71.798	45.0448	41.2904	1.27661	0.532537	2.39723	0.0165196	0.0487039
chr9_G02	chr9	10948373	11065034	-	1	12.0717	4.0292	26.8046	27.8849	17.6976	1.693	0.825069	2.05195	0.0401744	0.101447
chr9_G01	chr9	37904211	37905637	+	4	34.0848	36.2628	115.834	72.9297	64.7779	1.43032	0.439503	3.25441	0.00113628	0.00497629
TIF_NOVEL_374	chr9	66270019	66285333	+	3	105.095	83.2702	92.8588	105.105	96.5821	0.061138	0.345125	0.177148	0.859392	0.920089
TIF_NOVEL_375	chr9	68956996	68975843	-	1	7.10101	16.1168	10.5304	17.1599	12.727	0.287913	0.930597	0.309386	0.757028	0.856918
TIF_NOVEL_376	chr9	70414052	70414657	+	1	2.8404	0	0.957307	3.21749	1.7538	0.453489	2.48964	0.182151	0.855465	NA
TIF_NOVEL_377	chr9	73357901	73368945	+	3	1.4202	17.4599	4.78653	4.28999	6.98915	-1.00428	1.36788	-0.734187	0.462835	NA
TIF_NOVEL_378	chr9	78234843	78236019	-	1	2.1303	8.05841	19.1461	5.36248	8.67433	1.346	1.20361	1.11831	0.263436	0.429058
TIF_NOVEL_379	chr9	88106488	88113412	-	1
TIF_NOVEL_380	chr9	121202134	121205862	+	1	66.7495	75.2118	98.6026	97.5972	84.5403	0.472851	0.36084	1.31042	0.190055	0.338376
TIF_NOVEL_381	chr9	124868236	124869079	-	3	37.6353	44.3212	28.7192	37.5374	37.0533	-0.302452	0.538196	-0.561973	0.574134	0.725641
TIF_NOVEL_382	chr9	129080356	129080766	-	1	7.81111	17.4599	4.78653	5.36248	8.855	-1.29132	1.11599	-1.1571	0.24723	0.410583
TIF_NOVEL_383	chr9	129884332	129885809	-	1	31.2444	30.8906	42.1215	47.1898	37.8616	0.522017	0.527601	0.989415	0.32246	0.495231
TIF_NOVEL_384	chr9	135960180	135961799	+	1	14.9121	13.4307	20.1034	20.3774	17.2059	0.508545	0.772203	0.658564	0.510176	0.673553
TIF_NOVEL_385	chr9	136119020	136121838	+	1	22.0131	22.8322	19.1461	31.1024	23.7735	0.162137	0.671677	0.241391	0.809252	0.890686
TIF_NOVEL_386	chr9	136192582	136193733	-	1
TIF_NOVEL_387	chr9	137128691	137129795	-	3	295.402	260.555	281.448	252.037	272.36	-0.0632203	0.219513	-0.288002	0.773345	0.867998
chrX_G01	chrX	10177162	10179058	-	4	5.68081	2.68614	17.2315	9.65247	8.81273	1.63445	1.13297	1.44263	0.149125	0.283202
TIF_NOVEL_388	chrX	15166166	15182697	+	1	1.4202	2.68614	12.445	6.43498	5.74658	2.26474	1.43725	1.57575	0.115084	NA
TIF_NOVEL_389	chrX	40791159	40805525	-	1	82.3717	88.6425	126.365	107.25	101.157	0.454657	0.334695	1.35842	0.17433	0.317513
TIF_NOVEL_390	chrX	43279518	43552036	+	4	3.5505	8.05841	2.87192	10.725	6.30145	0.256331	1.32475	0.193493	0.846573	NA
TIF_NOVEL_391	chrX	47560305	47561439	-	1	15.6222	12.0876	21.0608	36.4649	21.3089	1.03528	0.724488	1.42899	0.153008	0.288552
TIF_NOVEL_392	chrX	50161930	50162520	-	1	7.81111	4.0292	4.78653	3.21749	4.96108	-0.586443	1.42876	-0.410456	0.681471	NA
TIF_NOVEL_393	chrX	57591896	57592589	-	1	1.4202	2.68614	3.82923	1.0725	2.25202	0.297525	2.09066	0.142312	0.886834	NA
TIF_NOVEL_394	chrX	65034826	65051662	+	1
TIF_NOVEL_395	chrX	68498311	68498963	-	1	7.81111	5.37227	12.445	6.43498	8.01584	0.50339	1.13873	0.442063	0.658444	0.790063
TIF_NOVEL_396	chrX	69574309	69576337	-	1	60.3586	45.6643	35.4204	28.9574	42.6002	-0.727735	0.50894	-1.4299	0.152745	0.288133
TIF_NOVEL_397	chrX	87547427	87600396	-	1	244.985	304.876	337.929	436.506	331.074	0.500453	0.22118	2.26265	0.0236571	0.065736
TIF_NOVEL_398	chrX	90458603	90467231	+	2	373.513	278.015	896.997	662.803	552.832	1.25065	0.204824	6.10595	1.02188e-09	1.48637e-08
TIF_NOVEL_399	chrX	121192048	121869718	+	1	122.137	141.022	228.796	249.892	185.462	0.870046	0.258116	3.37076	0.00074962	0.00346169
TIF_NOVEL_400	chrX	123356362	123514511	-	1	137.049	126.248	269.003	314.241	211.636	1.1421	0.246938	4.62507	3.74476e-06	3.01592e-05
TIF_NOVEL_401	chrX	132161773	132186948	+	1	0	0	1.91461	1.0725	0.746778	3.05799	3.85989	0.792248	0.428216	NA
TIF_NOVEL_402	chrX	152574677	152698697	-	3	210.19	224.292	234.54	331.401	250.106	0.381902	0.244478	1.56211	0.118262	0.236523
TIF_NOVEL_403	chrX	152769786	152794654	+	3	163.323	153.11	130.194	144.787	147.853	-0.205899	0.280164	-0.734922	0.462387	0.631707

## Sheet: S5
Supplementary Table S5. Transcription isoforms (TIFs) in K562 cells identified by TIF-Seq2. Column E is the annotated genes which TIFs are assigned to. Columns F-I are the raw read-pair counts of each TIF. The last two columns are the differential expression measurement by DESeq2.
chromosome	start	end	strand	assignToGene	rep1_treatment	rep1_control	rep2_treatment	rep2_control	total_coverage	log2FC	adjusted_p-value
chr1	14407	29344	-	ENSG00000227232.5	213	38	30	49	330	1.72769	0.0662251
chr1	632757	633463	+	ENSG00000229344.1	101	40	25	55	221	0.736791	0.611832
chr1	808477	827506	-	ENSG00000230092.7	3	1	2	0	6	2.69324	NA
chr1	826201	827532	-	ENSG00000225880.5	2	3	1	1	7	-0.110514	NA
chr1	826201	827506	-	ENSG00000225880.5	3	3	4	4	14	0.585404	NA
chr1	826201	827443	-	ENSG00000225880.5	1	3	0	4	8	-2.37822	NA
chr1	827659	854093	+	ENSG00000228794.8	18	4	3	8	33	1.13894	0.753746
chr1	827659	854387	+	ENSG00000228794.8	16	12	15	29	72	0.192326	0.958416
chr1	827659	842000	+	ENSG00000228794.8	1	3	1	2	7	-0.868098	NA
chr1	827692	854387	+	ENSG00000228794.8	5	5	3	14	27	-0.709481	0.883531
chr1	827692	854093	+	ENSG00000228794.8	10	11	8	25	54	-0.438549	0.899664
chr1	944216	959256	-	ENSG00000188976.10	265	303	80	861	1509	-1.31777	0.0529443
chr1	944216	945556	-	ENSG00000188976.10	4	1	1	5	11	0.199737	NA
chr1	998965	1000148	-	ENSG00000188290.10	43	25	30	42	140	0.636362	0.706878
chr1	998965	1000097	-	ENSG00000188290.10	15	10	2	20	47	-0.48679	0.903854
chr1	998965	1000123	-	ENSG00000188290.10	107	74	38	106	325	0.07455	0.973775
chr1	998965	1000874	-	ENSG00000188290.10	7	1	2	1	11	2.50357	NA
chr1	998965	1000853	-	ENSG00000188290.10	8	1	2	4	15	1.42754	NA
chr1	998965	1000834	-	ENSG00000188290.10	2	3	0	3	8	-1.37018	NA
chr1	998965	1000764	-	ENSG00000188290.10	3	2	1	4	10	-0.159111	NA
chr1	998965	1000170	-	ENSG00000188290.10	2	4	0	4	10	-1.76951	NA
chr1	998965	1000033	-	ENSG00000188290.10	2	5	3	2	12	-0.00727754	NA
chr1	998965	999603	-	ENSG00000188290.10	5	4	2	5	16	0.0361023	NA
chr1	1013333	1014537	+	ENSG00000187608.8	5	0	2	1	8	3.2403	NA
chr1	1013450	1014537	+	ENSG00000187608.8	8	2	1	4	15	0.89755	NA
chr1	1013469	1014537	+	ENSG00000187608.8	532	214	158	427	1331	0.495717	0.647867
chr1	1059733	1066438	+	ENSG00000217801.9	2	0	2	0	4	3.97874	NA
chr1	1081825	1116089	-	ENSG00000131591.17	45	67	24	77	213	-0.635084	0.652103
chr1	1081825	1116107	-	ENSG00000131591.17	2	4	5	4	15	0.446728	NA
chr1	1082241	1116089	-	ENSG00000131591.17	0	8	0	5	13	-4.7214	NA
chr1	1216915	1231938	-	ENSG00000078808.16	3	17	2	18	40	-2.36409	0.294199
chr1	1216915	1232046	-	ENSG00000078808.16	37	51	39	67	194	-0.0805566	0.975449
chr1	1216915	1231984	-	ENSG00000078808.16	526	630	500	909	2565	-0.023571	0.988511
chr1	1216915	1223895	-	ENSG00000078808.16	5	4	0	1	10	0.0346393	NA
chr1	1217074	1231984	-	ENSG00000078808.16	39	19	8	54	120	-0.239491	0.941267
chr1	1217074	1232046	-	ENSG00000078808.16	0	1	1	4	6	-1.53034	NA
chr1	1254902	1273833	-	ENSG00000160087.20	36	55	44	54	189	0.10101	0.970353
chr1	1308597	1311676	+	ENSG00000169972.11	142	91	20	274	527	-0.821091	0.563382
chr1	1308644	1311676	+	ENSG00000169972.11	29	30	5	83	147	-1.34119	0.363742
chr1	1308699	1311676	+	ENSG00000169972.11	4	3	0	26	33	-2.42291	0.483333
chr1	1311606	1324612	-	ENSG00000127054.20	15	13	9	32	69	-0.379763	0.905367
chr1	1311606	1324653	-	ENSG00000127054.20	263	198	146	317	924	0.138393	0.925864
chr1	1316613	1324653	-	ENSG00000127054.20	3	1	0	5	9	-0.659921	NA
chr1	1318681	1324653	-	ENSG00000127054.20	5	13	8	14	40	-0.47434	0.905367
chr1	1318697	1324653	-	ENSG00000127054.20	15	18	4	39	76	-1.16961	0.575518
chr1	1318697	1324612	-	ENSG00000127054.20	1	2	0	2	5	-1.61169	NA
chr1	1324884	1328895	+	ENSG00000224051.6	2	2	0	0	4	-0.0416947	NA
chr1	1335279	1340477	-	ENSG00000107404.19	5	2	1	8	16	-0.304345	NA
chr1	1373711	1375171	-	ENSG00000175756.13	2	3	1	3	9	-0.59363	NA
chr1	1373737	1375171	-	ENSG00000175756.13	28	35	12	46	121	-0.606304	0.766272
chr1	1373737	1374049	-	ENSG00000175756.13	1	2	1	2	6	-0.499266	NA
chr1	1385712	1399336	-	ENSG00000221978.11	158	71	53	98	380	0.690609	0.528117
chr1	1385712	1388008	-	ENSG00000221978.11	5	0	0	0	5	3.89885	NA
chr1	1385712	1387324	-	ENSG00000221978.11	3	0	1	0	4	3.79596	NA
chr1	1386503	1399336	-	ENSG00000221978.11	90	37	28	60	215	0.663315	0.647867
chr1	1386619	1399336	-	ENSG00000221978.11	8	1	1	9	19	0.27481	NA
chr1	1386713	1399336	-	ENSG00000221978.11	179	111	112	157	559	0.596034	0.513955
chr1	1386713	1387324	-	ENSG00000221978.11	3	1	2	0	6	2.69324	NA
chr1	1392294	1399336	-	ENSG00000221978.11	14	18	10	18	60	-0.127862	0.974917
chr1	1399523	1402040	+	ENSG00000224870.6	3	5	4	11	23	-0.565124	NA
chr1	1399552	1402040	+	ENSG00000224870.6	234	306	204	399	1143	-0.157533	0.915072
chr1	1399877	1402040	+	ENSG00000224870.6	2	3	1	0	6	0.20643	NA
chr1	1401910	1407293	-	ENSG00000242485.5	1421	2591	1267	2684	7963	-0.465123	0.602697
chr1	1401910	1407165	-	ENSG00000242485.5	2	3	1	8	14	-1.36233	NA
chr1	1401910	1402255	-	ENSG00000242485.5	4	6	3	5	18	-0.207801	NA
chr1	1401949	1407293	-	ENSG00000242485.5	105	180	39	267	591	-1.23418	0.0609561
chr1	1402039	1407293	-	ENSG00000242485.5	228	431	125	445	1229	-0.897481	0.152608
chr1	1407373	1408442	+	NA	0	3	1	5	9	-2.33612	NA
chr1	1471256	1471667	-	NA	21	2	7	4	34	2.62525	0.214264
chr1	1471256	1471683	-	NA	23	2	5	6	36	2.18738	0.352154
chr1	1471778	1496201	+	ENSG00000160072.19	6	53	8	78	145	-2.66779	0.00750027
chr1	1511285	1512004	-	NA	15	5	2	3	25	1.28258	0.757424
chr1	1511285	1511974	-	NA	8	11	6	4	29	0.270681	0.960074
chr1	1511285	1512044	-	NA	2	2	1	1	6	0.34137	NA
chr1	1511285	1512067	-	NA	5	3	5	5	18	0.887602	NA
chr1	1512162	1534684	+	ENSG00000197785.13	51	95	44	130	320	-0.719602	0.515958
chr1	1541674	1574557	-	ENSG00000160075.11	1	7	1	3	12	-1.9265	NA
chr1	1541674	1542129	-	ENSG00000160075.11	1	1	0	4	6	-1.78891	NA
chr1	1613763	1615785	-	ENSG00000272106.1	4	2	2	2	10	0.99327	NA
chr1	1613763	1615769	-	ENSG00000272106.1	3	1	2	1	7	1.7793	NA
chr1	1635229	1658972	-	ENSG00000248333.8	17	9	4	31	61	-0.49373	0.890428
chr1	1635229	1658995	-	ENSG00000248333.8	23	10	4	35	72	-0.334868	0.929142
chr1	1635590	1658972	-	ENSG00000248333.8	22	9	4	41	76	-0.513736	0.883013
chr1	1635590	1658995	-	ENSG00000248333.8	27	7	1	36	71	-0.284491	0.953422
chr1	1752520	1778470	-	ENSG00000008130.15	0	2	2	5	9	-0.957608	NA
chr1	1785287	1891043	-	ENSG00000078369.17	12	2	4	12	30	0.69458	0.88314
chr1	1785287	1890885	-	ENSG00000078369.17	7	5	2	12	26	-0.489836	0.926743
chr1	1785287	1891070	-	ENSG00000078369.17	189	81	30	186	486	0.043052	0.987669
chr1	1785287	1890848	-	ENSG00000078369.17	3	1	0	0	4	1.59456	NA
chr1	1785287	1890432	-	ENSG00000078369.17	5	2	0	8	15	-0.680447	NA
chr1	1785287	1839233	-	ENSG00000078369.17	2	5	0	4	11	-1.95724	NA
chr1	1785287	1825459	-	ENSG00000078369.17	4	3	0	10	17	-1.36853	NA
chr1	1785287	1786892	-	ENSG00000078369.17	6	1	0	4	11	0.547886	NA
chr1	1785287	1785643	-	ENSG00000078369.17	3	1	2	5	11	0.330192	NA
chr1	1786759	1891070	-	ENSG00000078369.17	290	145	105	214	754	0.525261	0.604795
chr1	1786759	1825459	-	ENSG00000078369.17	14	5	6	8	33	1.05081	0.755821
chr1	1786759	1890432	-	ENSG00000078369.17	5	4	8	12	29	0.393998	0.93952
chr1	1786759	1890885	-	ENSG00000078369.17	9	7	5	17	38	-0.264358	0.958362
chr1	1786759	1891043	-	ENSG00000078369.17	12	6	2	11	31	0.056584	0.992561
chr1	1786759	1890901	-	ENSG00000078369.17	5	0	0	4	9	0.695707	NA
chr1	1786759	1890848	-	ENSG00000078369.17	0	0	2	2	4	1.03092	NA
chr1	1786759	1839233	-	ENSG00000078369.17	5	3	2	2	12	0.821675	NA
chr1	1786836	1891070	-	ENSG00000078369.17	12	10	4	14	40	-0.198529	0.968172
chr1	1824989	1891070	-	ENSG00000078369.17	1	2	2	1	6	0.544781	NA
chr1	1917591	1919279	-	ENSG00000178821.12	113	89	22	264	488	-0.99848	0.381032
chr1	1917591	1919307	-	ENSG00000178821.12	6	5	4	14	29	-0.37298	0.946512
chr1	1917591	1919101	-	ENSG00000178821.12	13	0	2	8	23	1.37379	NA
chr1	2184478	2194772	-	ENSG00000162585.16	3	4	3	4	14	0.0933311	NA
chr1	2189551	2194772	-	ENSG00000162585.16	24	17	4	23	68	-0.213158	0.958416
chr1	2391842	2403301	+	ENSG00000157916.19	4	2	1	4	11	0.12625	NA
chr1	2391842	2403216	+	ENSG00000157916.19	4	2	0	10	16	-1.22787	NA
chr1	2403975	2412555	-	ENSG00000157911.9	4	2	3	1	10	1.6406	NA
chr1	2404801	2412555	-	ENSG00000157911.9	6	6	6	4	22	0.738363	0.880255
chr1	2404823	2412555	-	ENSG00000157911.9	77	46	39	52	214	0.659674	0.623283
chr1	2508537	2526596	-	ENSG00000157881.13	339	160	102	368	969	0.149878	0.93557
chr1	2546372	2547458	+	ENSG00000272449.2	7	6	6	8	27	0.411107	0.93557
chr1	2586482	2591467	+	ENSG00000157870.14	3	2	2	2	9	0.773238	NA
chr1	2587071	2591467	+	ENSG00000157870.14	5	3	0	2	10	0.119965	NA
chr1	3625013	3630125	+	ENSG00000158109.14	23	5	16	7	51	2.19433	0.164069
chr1	3630772	3650038	-	ENSG00000116213.15	74	66	68	59	267	0.676394	0.595607
chr1	3630772	3650065	-	ENSG00000116213.15	9	11	4	22	46	-0.878081	0.785773
chr1	3630772	3650103	-	ENSG00000116213.15	7	7	4	12	30	-0.306605	0.95474
chr1	3630772	3631486	-	ENSG00000116213.15	5	3	5	6	19	0.73476	NA
chr1	3647056	3650065	-	ENSG00000116213.15	0	2	1	2	5	-1.34485	NA
chr1	3647056	3650038	-	ENSG00000116213.15	5	5	3	4	17	0.239797	NA
chr1	3735612	3747355	-	ENSG00000227372.11	7	0	1	5	13	1.14247	NA
chr1	3737133	3747355	-	ENSG00000227372.11	5	1	0	1	7	1.47104	NA
chr1	3737150	3747355	-	ENSG00000227372.11	55	23	28	24	130	1.23154	0.301465
chr1	3737479	3747355	-	ENSG00000227372.11	22	1	4	5	32	2.49988	0.32056
chr1	3772655	3775955	+	ENSG00000235169.8	20	7	2	7	36	0.871776	0.827346
chr1	3772735	3775955	+	ENSG00000235169.8	3	3	4	1	11	1.28086	NA
chr1	3772752	3775955	+	ENSG00000235169.8	13	3	9	1	26	2.86033	0.232209
chr1	3772771	3775955	+	ENSG00000235169.8	506	129	264	129	1028	1.98113	2.23316e-05
chr1	3772771	3776709	+	ENSG00000235169.8	26	6	24	7	63	2.47188	0.0583154
chr1	3772771	3782179	+	ENSG00000235169.8	2	1	0	1	4	0.172096	NA
chr1	3772771	3781366	+	ENSG00000235169.8	3	0	1	1	5	2.41512	NA
chr1	3772771	3776509	+	ENSG00000235169.8	9	0	2	2	13	2.90708	NA
chr1	3772771	3775981	+	ENSG00000235169.8	4	1	1	0	6	2.53927	NA
chr1	3772945	3775955	+	ENSG00000235169.8	13	3	6	7	29	1.39848	0.655372
chr1	3772971	3775955	+	ENSG00000235169.8	3	7	3	0	13	0.0839725	NA
chr1	3773574	3775955	+	ENSG00000235169.8	5	0	3	1	9	3.49523	NA
chr1	3775402	3775955	+	ENSG00000235169.8	5	2	4	2	13	1.65575	NA
chr1	3780220	3796496	-	ENSG00000130764.9	67	109	71	175	422	-0.458402	0.738164
chr1	3814786	3857225	-	ENSG00000116198.12	2	0	3	4	9	1.11614	NA
chr1	3814786	3857211	-	ENSG00000116198.12	5	5	2	9	21	-0.559888	NA
chr1	3849812	3857211	-	ENSG00000116198.12	6	1	0	1	8	1.73114	NA
chr1	3857460	3885428	+	ENSG00000169598.15	1	6	5	17	29	-1.1512	0.788977
chr1	3857460	3885353	+	ENSG00000169598.15	0	0	1	3	4	-0.634062	NA
chr1	3857460	3883881	+	ENSG00000169598.15	3	3	4	11	21	-0.322663	NA
chr1	3857476	3885428	+	ENSG00000169598.15	0	1	1	2	4	-0.830581	NA
chr1	3857476	3883881	+	ENSG00000169598.15	0	0	0	4	4	-2.7044	NA
chr1	3869411	3885428	+	ENSG00000169598.15	15	0	4	1	20	4.60759	NA
chr1	3869411	3883881	+	ENSG00000169598.15	6	0	3	0	9	5.02947	NA
chr1	3889134	3900232	-	ENSG00000198912.10	11	8	11	10	40	0.828447	0.797192
chr1	3889134	3900293	-	ENSG00000198912.10	8	2	7	13	30	0.655852	0.886113
chr1	3889134	3900258	-	ENSG00000198912.10	36	43	30	38	147	0.175096	0.949692
chr1	3900406	3917544	+	ENSG00000236423.5	6	0	3	0	9	5.02947	NA
chr1	3976139	4012698	+	ENSG00000284668.1	36	60	17	102	215	-1.1565	0.259345
chr1	3976139	4012103	+	ENSG00000284668.1	4	24	7	20	55	-1.45431	0.518233
chr1	3976139	4012719	+	ENSG00000284668.1	6	25	8	26	65	-1.32561	0.519319
chr1	3976139	4011557	+	ENSG00000284668.1	20	29	10	48	107	-0.899473	0.615558
chr1	3976139	3998835	+	ENSG00000284668.1	8	8	4	5	25	0.24169	0.968172
chr1	3976139	3998782	+	ENSG00000284668.1	40	27	15	43	125	0.0631425	0.983395
chr1	3976139	4093057	+	ENSG00000284668.1	6	1	3	1	11	2.58592	NA
chr1	3976139	4008617	+	ENSG00000284668.1	2	1	0	2	5	-0.328822	NA
chr1	3976139	3998702	+	ENSG00000284668.1	2	2	2	1	7	0.867225	NA
chr1	3976139	3981758	+	ENSG00000284668.1	0	3	1	2	6	-1.72963	NA
chr1	5862811	5885901	-	ENSG00000131697.17	3	0	2	0	5	4.23041	NA
chr1	5992707	6101179	+	ENSG00000069424.14	20	2	6	4	32	2.50453	0.27258
chr1	5992707	6018919	+	ENSG00000069424.14	7	7	4	21	39	-0.808883	0.830139
chr1	5992707	6098553	+	ENSG00000069424.14	7	2	3	4	16	1.18639	NA
chr1	5992707	6018960	+	ENSG00000069424.14	4	5	1	12	22	-1.33791	NA
chr1	5992707	6087797	+	ENSG00000069424.14	0	1	2	3	6	-0.10883	NA
chr1	6164949	6199594	-	ENSG00000116251.9	9	4	2	4	19	0.758638	NA
chr1	6185032	6199594	-	ENSG00000116251.9	499	241	312	460	1512	0.7246	0.27507
chr1	6185032	6208798	-	ENSG00000116251.9	1	4	1	4	10	-1.51152	NA
chr1	6185032	6197714	-	ENSG00000116251.9	1	1	2	3	7	0.297004	NA
chr1	6185032	6197673	-	ENSG00000116251.9	1	1	1	2	5	-0.00868724	NA
chr1	6185032	6192968	-	ENSG00000116251.9	0	3	2	4	9	-1.02893	NA
chr1	6185032	6186790	-	ENSG00000116251.9	3	3	1	5	12	-0.588923	NA
chr1	6185032	6186669	-	ENSG00000116251.9	2	3	5	4	14	0.671605	NA
chr1	6185032	6186365	-	ENSG00000116251.9	5	0	1	0	6	4.31356	NA
chr1	6185110	6199594	-	ENSG00000116251.9	129	92	94	104	419	0.664442	0.501477
chr1	6185110	6186790	-	ENSG00000116251.9	0	0	1	3	4	-0.634062	NA
chr1	6186045	6199594	-	ENSG00000116251.9	31	14	12	23	80	0.634266	0.797429
chr1	6186171	6199594	-	ENSG00000116251.9	13	7	11	12	43	0.880694	0.770706
chr1	6186219	6208798	-	ENSG00000116251.9	10	26	8	44	88	-1.4332	0.368381
chr1	6186219	6186669	-	ENSG00000116251.9	41	27	32	25	125	0.958527	0.507998
chr1	6186219	6197714	-	ENSG00000116251.9	32	21	24	25	102	0.771773	0.66951
chr1	6186219	6199594	-	ENSG00000116251.9	2902	2806	1823	3176	10707	0.109951	0.934635
chr1	6186219	6209359	-	ENSG00000116251.9	17	10	6	14	47	0.329022	0.936152
chr1	6186219	6186790	-	ENSG00000116251.9	20	18	12	20	70	0.194876	0.958104
chr1	6186219	6197673	-	ENSG00000116251.9	12	12	7	16	47	-0.101394	0.981617
chr1	6186219	6192968	-	ENSG00000116251.9	36	21	9	36	102	0.0251169	0.994683
chr1	6186219	6209284	-	ENSG00000116251.9	0	3	1	1	5	-1.4555	NA
chr1	6186219	6200601	-	ENSG00000116251.9	0	2	2	7	11	-1.30008	NA
chr1	6186219	6199778	-	ENSG00000116251.9	0	1	1	2	4	-0.830581	NA
chr1	6186219	6199758	-	ENSG00000116251.9	1	1	1	3	6	-0.38751	NA
chr1	6186219	6193014	-	ENSG00000116251.9	4	4	2	2	12	0.339142	NA
chr1	6186219	6186555	-	ENSG00000116251.9	3	0	2	0	5	4.23041	NA
chr1	6186254	6199594	-	ENSG00000116251.9	6	0	0	3	9	1.35363	NA
chr1	6186266	6199594	-	ENSG00000116251.9	19	22	4	19	64	-0.55572	0.865846
chr1	6186548	6199594	-	ENSG00000116251.9	11	13	4	9	37	-0.231673	0.963397
chr1	6186561	6199594	-	ENSG00000116251.9	0	4	0	2	6	-3.62887	NA
chr1	6186619	6208798	-	ENSG00000116251.9	89	250	76	406	821	-1.44511	0.0103377
chr1	6186619	6208902	-	ENSG00000116251.9	3	19	0	36	58	-3.80631	0.0455203
chr1	6186619	6200601	-	ENSG00000116251.9	13	22	9	61	105	-1.35449	0.383956
chr1	6186619	6199778	-	ENSG00000116251.9	36	51	14	69	170	-0.861578	0.53654
chr1	6186619	6206037	-	ENSG00000116251.9	16	4	4	3	27	1.79964	0.557483
chr1	6186619	6208765	-	ENSG00000116251.9	0	14	5	15	34	-1.79188	0.584902
chr1	6186619	6197714	-	ENSG00000116251.9	236	134	106	216	692	0.401212	0.721229
chr1	6186619	6199758	-	ENSG00000116251.9	7	19	9	24	59	-0.862676	0.751402
chr1	6186619	6209359	-	ENSG00000116251.9	204	195	108	336	843	-0.295569	0.812342
chr1	6186619	6199738	-	ENSG00000116251.9	7	7	2	15	31	-0.868426	0.839434
chr1	6186619	6199594	-	ENSG00000116251.9	6236	5357	3842	6580	22015	0.212895	0.842768
chr1	6186619	6208850	-	ENSG00000116251.9	5	6	4	11	26	-0.380155	0.946641
chr1	6186619	6209284	-	ENSG00000116251.9	9	15	12	23	59	-0.256994	0.949278
chr1	6186619	6208926	-	ENSG00000116251.9	1	4	0	7	12	-2.99159	NA
chr1	6186619	6208737	-	ENSG00000116251.9	0	3	1	10	14	-2.9944	NA
chr1	6186619	6206014	-	ENSG00000116251.9	3	1	2	0	6	2.69324	NA
chr1	6186619	6200630	-	ENSG00000116251.9	0	8	3	10	21	-1.8418	NA
chr1	6186619	6199806	-	ENSG00000116251.9	5	7	3	4	19	-0.0852497	NA
chr1	6186619	6199709	-	ENSG00000116251.9	6	4	1	9	20	-0.52361	NA
chr1	6186619	6199529	-	ENSG00000116251.9	1	6	0	4	11	-2.96516	NA
chr1	6186619	6199489	-	ENSG00000116251.9	2	2	2	5	11	-0.208265	NA
chr1	6186619	6199421	-	ENSG00000116251.9	0	2	0	4	6	-3.47094	NA
chr1	6186619	6198824	-	ENSG00000116251.9	3	2	0	1	6	0.0991516	NA
chr1	6186619	6192968	-	ENSG00000116251.9	2	1	0	2	5	-0.328822	NA
chr1	6186657	6199594	-	ENSG00000116251.9	35	13	2	30	80	0.0580216	0.989501
chr1	6186698	6199594	-	ENSG00000116251.9	10	4	3	8	25	0.520601	0.920066
chr1	6186797	6199594	-	ENSG00000116251.9	5	2	2	1	10	1.54089	NA
chr1	6193020	6199594	-	ENSG00000116251.9	1	2	0	5	8	-2.31041	NA
chr1	6204840	6209359	-	ENSG00000226944.1	9	2	6	20	37	0.0879072	0.987669
chr1	6204840	6209284	-	ENSG00000226944.1	3	0	0	1	4	1.80241	NA
chr1	6223452	6235964	-	ENSG00000116237.15	7	1	0	7	15	0.135636	NA
chr1	6223452	6235932	-	ENSG00000116237.15	4	6	1	8	19	-1.12369	NA
chr1	6223492	6235964	-	ENSG00000116237.15	12	5	3	14	34	0.077568	0.988511
chr1	6223492	6235932	-	ENSG00000116237.15	7	3	2	13	25	-0.353869	NA
chr1	6264273	6393358	-	ENSG00000097021.19	8	10	0	36	54	-2.16722	0.372302
chr1	6264273	6393377	-	ENSG00000097021.19	144	109	33	307	593	-0.83275	0.466616
chr1	6264273	6393399	-	ENSG00000097021.19	103	56	17	112	288	-0.159924	0.953422
chr1	6264273	6393767	-	ENSG00000097021.19	54	18	5	67	144	-0.183278	0.959846
chr1	6264273	6294885	-	ENSG00000097021.19	4	3	1	7	15	-0.586737	NA
chr1	6393535	6394388	+	ENSG00000271746.1	17	1	11	4	33	3.02855	0.129643
chr1	6424776	6460398	+	ENSG00000187017.16	49	0	6	0	55	7.45369	0.00114033
chr1	6424776	6442295	+	ENSG00000187017.16	15	0	8	1	24	4.98422	0.0814273
chr1	6424776	6460943	+	ENSG00000187017.16	4	0	1	0	5	4.07798	NA
chr1	6424776	6460929	+	ENSG00000187017.16	18	0	2	0	20	5.99088	NA
chr1	6424776	6460457	+	ENSG00000187017.16	22	0	1	0	23	6.13848	NA
chr1	6428224	6442295	+	ENSG00000187017.16	6	0	2	0	8	4.79568	NA
chr1	6521349	6554535	-	ENSG00000162408.10	1	0	2	3	6	0.834202	NA
chr1	6525669	6554535	-	ENSG00000162408.10	2	1	0	1	4	0.172096	NA
chr1	6579994	6589271	+	ENSG00000204859.12	4	5	1	7	17	-0.898861	NA
chr1	6580007	6589271	+	ENSG00000204859.12	3	0	0	8	11	-0.986983	NA
chr1	6590725	6602869	-	ENSG00000162413.16	19	15	5	41	80	-0.791502	0.759702
chr1	6590725	6602894	-	ENSG00000162413.16	16	10	9	34	69	-0.268009	0.944291
chr1	6613755	6623996	+	ENSG00000116273.5	1	2	0	4	7	-2.11362	NA
chr1	6613767	6623996	+	ENSG00000116273.5	0	1	0	4	5	-3.13947	NA
chr1	6613824	6623996	+	ENSG00000116273.5	3	1	1	3	8	0.456129	NA
chr1	6625186	6633565	+	ENSG00000041988.15	33	12	11	46	102	0.0810215	0.982136
chr1	6625216	6633565	+	ENSG00000041988.15	3	0	1	7	11	-0.219626	NA
chr1	6634171	6701806	-	ENSG00000007923.15	280	380	198	466	1324	-0.341437	0.750885
chr1	6634171	6701789	-	ENSG00000007923.15	16	16	6	18	56	-0.251194	0.952308
chr1	6634171	6701855	-	ENSG00000007923.15	3	4	0	4	11	-1.21109	NA
chr1	6634171	6678433	-	ENSG00000007923.15	2	2	0	1	5	-0.470646	NA
chr1	6635116	6701806	-	ENSG00000007923.15	58	116	38	166	378	-1.07063	0.172815
chr1	6635116	6701855	-	ENSG00000007923.15	0	0	0	5	5	-3.02598	NA
chr1	6635116	6701789	-	ENSG00000007923.15	3	2	3	1	9	1.46179	NA
chr1	6635116	6678433	-	ENSG00000007923.15	1	1	0	2	4	-1.124	NA
chr1	6635590	6701806	-	ENSG00000007923.15	0	4	1	1	6	-1.81576	NA
chr1	6653157	6701806	-	ENSG00000007923.15	1	4	1	2	8	-1.16342	NA
chr1	6653922	6701806	-	ENSG00000007923.15	2	6	1	7	16	-1.69067	NA
chr1	6666132	6701806	-	ENSG00000007923.15	2	3	1	6	12	-1.10278	NA
chr1	6670464	6701806	-	ENSG00000007923.15	5	31	10	24	70	-1.31321	0.530316
chr1	6672179	6701806	-	ENSG00000007923.15	0	9	1	6	16	-3.39828	NA
chr1	6672212	6701806	-	ENSG00000007923.15	4	4	4	9	21	-0.108683	NA
chr1	6783899	6784982	-	ENSG00000237436.1	25	2	5	6	38	2.27608	0.310168
chr1	6783899	6785021	-	ENSG00000237436.1	34	8	8	11	61	1.47357	0.452548
chr1	6783899	6784609	-	ENSG00000237436.1	3	1	0	2	6	0.238488	NA
chr1	6785454	6872037	+	ENSG00000171735.18	15	32	8	14	69	-0.676577	0.815953
chr1	6785454	6888199	+	ENSG00000171735.18	13	15	4	12	44	-0.352673	0.93464
chr1	6785454	6872017	+	ENSG00000171735.18	11	17	12	13	53	0.112968	0.978753
chr1	6785454	6871958	+	ENSG00000171735.18	1	3	0	1	5	-1.7211	NA
chr1	6785489	6872017	+	ENSG00000171735.18	1	3	0	3	7	-2.19111	NA
chr1	6785527	6888199	+	ENSG00000171735.18	3	8	4	6	21	-0.487062	NA
chr1	6785527	6872037	+	ENSG00000171735.18	4	1	0	4	9	-0.0195367	NA
chr1	6785527	6872017	+	ENSG00000171735.18	2	3	1	3	9	-0.59363	NA
chr1	7771275	7781431	+	ENSG00000049245.12	14	9	2	20	45	-0.508183	0.900555
chr1	7771275	7780291	+	ENSG00000049245.12	2	0	0	2	4	0.386203	NA
chr1	7771275	7779780	+	ENSG00000049245.12	1	3	1	2	7	-0.868098	NA
chr1	7771305	7779780	+	ENSG00000049245.12	30	16	5	41	92	-0.335724	0.918469
chr1	7771305	7781431	+	ENSG00000049245.12	45	22	25	66	158	0.205029	0.938968
chr1	7771305	7780291	+	ENSG00000049245.12	4	3	0	9	16	-1.26609	NA
chr1	7771347	7781431	+	ENSG00000049245.12	24	6	8	11	49	1.31663	0.567955
chr1	7771347	7779780	+	ENSG00000049245.12	11	3	2	8	24	0.614731	NA
chr1	7810371	7827342	-	ENSG00000236266.1	0	1	2	2	5	0.274841	NA
chr1	7827413	7842907	+	ENSG00000049246.14	4	2	0	1	7	0.506186	NA
chr1	7827427	7845176	+	ENSG00000049246.14	2	1	0	2	5	-0.328822	NA
chr1	7827427	7843500	+	ENSG00000049246.14	3	0	0	1	4	1.80241	NA
chr1	7827648	7845176	+	ENSG00000049246.14	2	2	0	4	8	-1.29627	NA
chr1	7827648	7842907	+	ENSG00000049246.14	1	2	0	4	7	-2.11362	NA
chr1	7827680	7842907	+	ENSG00000049246.14	0	18	1	32	51	-5.08098	0.0371443
chr1	7827680	7845176	+	ENSG00000049246.14	9	39	8	69	125	-2.12712	0.0528234
chr1	7827680	7843500	+	ENSG00000049246.14	7	15	5	28	55	-1.32006	0.565893
chr1	7827680	7842983	+	ENSG00000049246.14	1	4	0	1	6	-2.06248	NA
chr1	7827730	7845176	+	ENSG00000049246.14	2	4	1	6	13	-1.28499	NA
chr1	7827730	7843500	+	ENSG00000049246.14	0	2	0	5	7	-3.66924	NA
chr1	7827730	7842907	+	ENSG00000049246.14	0	2	0	2	4	-2.96694	NA
chr1	7847613	7849820	-	ENSG00000049247.13	5	0	3	0	8	4.89037	NA
chr1	7847613	7849802	-	ENSG00000049247.13	6	0	1	0	7	4.51583	NA
chr1	7954290	7985276	+	ENSG00000116288.12	13	9	3	2	27	0.708877	0.885746
chr1	7961627	7985276	+	ENSG00000116288.12	7	8	4	5	24	0.13552	0.981952
chr1	7961717	7971258	+	ENSG00000116288.12	13	52	3	40	108	-2.22842	0.0739204
chr1	7961717	7985342	+	ENSG00000116288.12	22	33	9	30	94	-0.659507	0.776503
chr1	7961717	7985276	+	ENSG00000116288.12	3418	4696	2496	4166	14776	-0.135113	0.924343
chr1	7961717	7985505	+	ENSG00000116288.12	5	4	0	7	16	-0.888228	NA
chr1	7962843	7985276	+	ENSG00000116288.12	4	3	1	2	10	0.276428	NA
chr1	7965334	7985276	+	ENSG00000116288.12	1	2	2	1	6	0.544781	NA
chr1	7965417	7985276	+	ENSG00000116288.12	2	1	0	5	8	-1.22041	NA
chr1	7969344	7985276	+	ENSG00000116288.12	1	4	2	2	9	-0.477173	NA
chr1	7969396	7985276	+	ENSG00000116288.12	8	15	5	8	36	-0.45343	0.916892
chr1	7970939	7985276	+	ENSG00000116288.12	2	4	3	2	11	0.238465	NA
chr1	7977677	7985276	+	ENSG00000116288.12	9	7	3	3	22	0.529611	NA
chr1	7977690	7985276	+	ENSG00000116288.12	4	3	0	1	8	0.0600782	NA
chr1	7977726	7985276	+	ENSG00000116288.12	1	2	1	0	4	0.317164	NA
chr1	8352406	8354674	-	ENSG00000142599.17	8	5	7	17	37	0.0599093	0.99105
chr1	8861004	8878686	-	ENSG00000074800.14	1610	2262	851	4204	8927	-0.912895	0.0680299
chr1	8861004	8870477	-	ENSG00000074800.14	11	34	4	27	76	-1.68328	0.308769
chr1	8861004	8868046	-	ENSG00000074800.14	15	24	3	29	71	-1.23541	0.561057
chr1	8861004	8866361	-	ENSG00000074800.14	6	12	2	15	35	-1.37007	0.660117
chr1	8861004	8866398	-	ENSG00000074800.14	157	181	89	239	666	-0.32045	0.797942
chr1	8861004	8871937	-	ENSG00000074800.14	0	3	0	10	13	-4.53376	NA
chr1	8861004	8868025	-	ENSG00000074800.14	3	6	1	12	22	-1.72724	NA
chr1	8861004	8867995	-	ENSG00000074800.14	7	4	1	14	26	-0.768898	NA
chr1	8861004	8866441	-	ENSG00000074800.14	3	1	2	1	7	1.7793	NA
chr1	8861004	8863280	-	ENSG00000074800.14	0	2	0	2	4	-2.96694	NA
chr1	9539465	9582772	+	ENSG00000171612.6	1	1	3	3	8	0.764617	NA
chr1	9539489	9582772	+	ENSG00000171612.6	23	52	30	88	193	-0.788996	0.590701
chr1	9539489	9585171	+	ENSG00000171612.6	1	3	2	6	12	-0.92636	NA
chr1	9539489	9582625	+	ENSG00000171612.6	1	3	1	3	8	-1.09109	NA
chr1	9539489	9582546	+	ENSG00000171612.6	1	11	1	8	21	-2.814	NA
chr1	9613786	9614877	+	ENSG00000188807.12	0	5	1	5	11	-2.73709	NA
chr1	9672407	9687564	-	ENSG00000231789.2	7	3	4	4	18	1.10807	NA
chr1	9679731	9687564	-	ENSG00000231789.2	10	6	5	4	25	0.952592	0.819388
chr1	9680845	9687564	-	ENSG00000231789.2	117	100	91	121	429	0.409843	0.755821
chr1	9922120	9943359	-	ENSG00000162441.11	14	29	7	9	59	-0.571246	0.871422
chr1	9922120	9943327	-	ENSG00000162441.11	2	3	1	2	8	-0.37265	NA
chr1	9926394	9943359	-	ENSG00000162441.11	6	8	4	13	31	-0.57236	0.896465
chr1	9929281	9943359	-	ENSG00000162441.11	2	2	9	6	19	1.27845	NA
chr1	9929709	9943359	-	ENSG00000162441.11	11	19	11	22	63	-0.37502	0.908224
chr1	9929709	9943327	-	ENSG00000162441.11	2	6	1	0	9	-0.807975	NA
chr1	9929772	9943359	-	ENSG00000162441.11	2	3	0	5	10	-1.71379	NA
chr1	9929772	9943327	-	ENSG00000162441.11	0	1	0	3	4	-2.84372	NA
chr1	9930253	9943327	-	ENSG00000162441.11	34	76	14	106	230	-1.50754	0.0826685
chr1	9930253	9943296	-	ENSG00000162441.11	2	18	1	18	39	-3.17428	0.158405
chr1	9930253	9943359	-	ENSG00000162441.11	186	208	71	284	749	-0.547582	0.573563
chr1	9930253	9943260	-	ENSG00000162441.11	1	9	0	6	16	-3.54332	NA
chr1	9943488	9945288	+	ENSG00000228150.1	4	7	3	4	18	-0.246232	NA
chr1	9943488	9949800	+	ENSG00000228150.1	15	15	8	16	54	-0.0102098	0.998215
chr1	9943488	9985497	+	ENSG00000173614.13	1	5	3	2	11	-0.251581	NA
chr1	9943488	9948028	+	ENSG00000228150.1	5	1	0	3	9	0.585181	NA
chr1	10032958	10073114	+	ENSG00000130939.18	10	3	7	1	21	2.48172	0.397669
chr1	10032958	10072742	+	ENSG00000130939.18	4	0	2	1	7	3.05475	NA
chr1	10032958	10072580	+	ENSG00000130939.18	4	0	1	2	7	1.82041	NA
chr1	10399069	10420510	+	ENSG00000142657.20	135	111	60	180	486	-0.142125	0.937742
chr1	10399069	10420143	+	ENSG00000142657.20	896	697	440	1073	3106	0.0374606	0.980271
chr1	10399103	10420143	+	ENSG00000142657.20	7	12	7	18	44	-0.55072	0.883531
chr1	10417095	10420143	+	ENSG00000142657.20	4	4	0	4	12	-0.812677	NA
chr1	10417376	10420510	+	ENSG00000142657.20	2	0	0	5	7	-0.893009	NA
chr1	10417376	10420143	+	ENSG00000142657.20	1	4	2	5	12	-0.978599	NA
chr1	10419858	10420510	+	ENSG00000142657.20	5	4	2	2	13	0.530544	NA
chr1	10419894	10420510	+	ENSG00000142657.20	2	0	2	1	5	2.58885	NA
chr1	10430409	10442729	+	ENSG00000175279.21	6	10	4	19	39	-1.02181	0.758978
chr1	10430409	10442810	+	ENSG00000175279.21	3	11	5	6	25	-0.576955	0.907722
chr1	10430409	10451658	+	ENSG00000251503.8	14	10	3	9	36	0.123178	0.981276
chr1	10430433	10442810	+	ENSG00000175279.21	38	39	36	46	159	0.325349	0.882809
chr1	10430433	10442729	+	ENSG00000175279.21	74	112	60	98	344	-0.184119	0.925187
chr1	10430433	10442706	+	ENSG00000175279.21	1	6	3	3	13	-0.604027	NA
chr1	10430433	10442527	+	ENSG00000175279.21	5	0	0	4	9	0.695707	NA
chr1	10430433	10451658	+	ENSG00000251503.8	50	43	30	31	154	0.507371	0.796178
chr1	10430433	10451900	+	ENSG00000251503.8	5	2	1	4	12	0.362611	NA
chr1	10430752	10442729	+	ENSG00000175279.21	12	15	7	16	50	-0.272928	0.949125
chr1	10430752	10442810	+	ENSG00000175279.21	7	5	3	7	22	0.156092	NA
chr1	10430752	10451658	+	ENSG00000251503.8	4	5	4	4	17	0.318172	NA
chr1	10456524	10472490	-	ENSG00000160049.11	0	1	0	5	6	-3.38467	NA
chr1	10461067	10472490	-	ENSG00000160049.11	4	3	0	0	7	0.359922	NA
chr1	10461228	10472544	-	ENSG00000160049.11	6	12	4	14	36	-0.917966	0.797429
chr1	10461228	10472490	-	ENSG00000160049.11	23	30	14	34	101	-0.344687	0.894951
chr1	10461228	10472522	-	ENSG00000160049.11	4	9	6	11	30	-0.415755	0.933127
chr1	10461228	10472576	-	ENSG00000160049.11	0	2	2	1	5	0.131402	NA
chr1	10461269	10472490	-	ENSG00000160049.11	4	10	4	8	26	-0.692882	0.883531
chr1	10461269	10472544	-	ENSG00000160049.11	3	0	0	6	9	-0.585095	NA
chr1	10461269	10472522	-	ENSG00000160049.11	1	3	0	4	8	-2.37822	NA
chr1	10462470	10472490	-	ENSG00000160049.11	10	32	5	31	78	-1.66943	0.293354
chr1	10462470	10472522	-	ENSG00000160049.11	2	6	4	19	31	-1.35474	0.710535
chr1	10462470	10472544	-	ENSG00000160049.11	1	6	6	10	23	-0.429822	0.945461
chr1	10462470	10472576	-	ENSG00000160049.11	1	1	0	2	4	-1.124	NA
chr1	10462844	10472522	-	ENSG00000160049.11	2	12	2	13	29	-2.15353	0.46676
chr1	10462844	10472490	-	ENSG00000160049.11	10	30	9	9	58	-0.666137	0.842544
chr1	10462844	10472544	-	ENSG00000160049.11	1	4	0	7	12	-2.99159	NA
chr1	10462872	10472522	-	ENSG00000160049.11	2	15	1	16	34	-2.95155	0.234566
chr1	10462872	10472490	-	ENSG00000160049.11	25	34	3	42	104	-1.16715	0.535987
chr1	10462872	10472576	-	ENSG00000160049.11	0	2	0	4	6	-3.47094	NA
chr1	10462872	10472544	-	ENSG00000160049.11	1	6	2	15	24	-2.15306	NA
chr1	10462887	10472522	-	ENSG00000160049.11	0	1	1	2	4	-0.830581	NA
chr1	10462887	10472490	-	ENSG00000160049.11	1	8	3	3	15	-0.926725	NA
chr1	10462909	10472522	-	ENSG00000160049.11	12	53	9	34	108	-1.64455	0.22446
chr1	10462909	10472490	-	ENSG00000160049.11	53	102	31	122	308	-0.970376	0.287934
chr1	10462909	10472544	-	ENSG00000160049.11	8	33	8	35	84	-1.58689	0.305774
chr1	10462909	10472576	-	ENSG00000160049.11	2	9	0	8	19	-2.82399	NA
chr1	10474887	10630752	+	ENSG00000142655.12	0	2	3	3	8	0.0956796	NA
chr1	10474961	10520011	+	ENSG00000142655.12	6	7	9	8	30	0.590046	0.890153
chr1	10474961	10578433	+	ENSG00000142655.12	7	6	5	6	24	0.46009	0.928867
chr1	10474961	10630752	+	ENSG00000142655.12	134	120	95	189	538	0.0795372	0.968172
chr1	10474961	10547648	+	ENSG00000142655.12	4	1	2	2	9	1.47074	NA
chr1	10474961	10542347	+	ENSG00000142655.12	0	5	0	7	12	-4.51205	NA
chr1	10474961	10520025	+	ENSG00000142655.12	3	3	0	3	9	-0.808919	NA
chr1	11012654	11025489	+	ENSG00000120948.16	85	72	53	59	269	0.488699	0.746276
chr1	11012654	11024041	+	ENSG00000120948.16	116	170	121	215	622	-0.144177	0.937742
chr1	11012654	11024193	+	ENSG00000120948.16	16	15	11	16	58	0.26061	0.946512
chr1	11012654	11013960	+	ENSG00000120948.16	4	1	0	4	9	-0.0195367	NA
chr1	11012654	11023104	+	ENSG00000120948.16	1	2	3	5	11	-0.0652209	NA
chr1	11012654	11030527	+	ENSG00000277726.4	11	1	12	2	26	3.52974	0.116238
chr1	11012684	11024041	+	ENSG00000120948.16	16	29	17	69	131	-0.957928	0.559716
chr1	11012684	11025489	+	ENSG00000120948.16	13	12	7	23	55	-0.322021	0.932422
chr1	11012684	11013960	+	ENSG00000120948.16	1	0	1	2	4	0.728755	NA
chr1	11012684	11024193	+	ENSG00000120948.16	2	2	0	6	10	-1.65716	NA
chr1	11054592	11060009	-	ENSG00000116649.9	209	612	121	917	1859	-1.74153	4.38009e-05
chr1	11054592	11060044	-	ENSG00000116649.9	82	190	42	207	521	-1.26719	0.0530394
chr1	11054592	11055080	-	ENSG00000116649.9	3	15	3	16	37	-1.87563	0.46853
chr1	11054592	11059954	-	ENSG00000116649.9	4	10	2	16	32	-1.65555	0.589675
chr1	11054592	11056073	-	ENSG00000116649.9	6	18	3	12	39	-1.37707	0.634034
chr1	11054592	11060067	-	ENSG00000116649.9	0	5	2	4	11	-1.46798	NA
chr1	11054592	11059279	-	ENSG00000116649.9	2	1	2	1	6	1.52038	NA
chr1	11054592	11056748	-	ENSG00000116649.9	1	1	2	0	4	2.10655	NA
chr1	11054592	11056049	-	ENSG00000116649.9	1	8	2	9	20	-1.93174	NA
chr1	11060288	11060916	+	NA	1	5	5	2	13	0.398688	NA
chr1	11063583	11099837	-	ENSG00000171824.13	2	1	1	5	9	-0.442765	NA
chr1	11066621	11099837	-	ENSG00000171824.13	403	166	118	387	1074	0.320099	0.827848
chr1	11273469	11286357	+	ENSG00000120942.13	0	2	0	3	5	-3.24088	NA
chr1	11273469	11286283	+	ENSG00000120942.13	1	6	3	0	10	-0.133912	NA
chr1	11273497	11286283	+	ENSG00000120942.13	4	12	1	14	31	-2.01832	0.494467
chr1	11273497	11288433	+	ENSG00000120942.13	1	3	0	6	10	-2.69135	NA
chr1	11273497	11286357	+	ENSG00000120942.13	0	3	0	2	5	-3.33545	NA
chr1	11273510	11286283	+	ENSG00000120942.13	3	10	0	22	35	-3.04305	0.259405
chr1	11273510	11288433	+	ENSG00000120942.13	0	5	0	5	10	-4.28902	NA
chr1	11273510	11286357	+	ENSG00000120942.13	0	7	0	2	9	-4.26371	NA
chr1	11664135	11674350	+	ENSG00000116663.10	3	2	0	0	5	0.536857	NA
chr1	11664205	11674350	+	ENSG00000116663.10	41	25	34	54	154	0.493921	0.798967
chr1	11664205	11674030	+	ENSG00000116663.10	24	9	3	25	61	0.0150569	0.997868
chr1	11674481	11680968	-	ENSG00000116670.14	9	6	1	18	34	-0.891927	0.838936
chr1	11674481	11681122	-	ENSG00000116670.14	82	49	25	99	255	-0.0630598	0.979911
chr1	11674532	11681122	-	ENSG00000116670.14	4	5	3	10	22	-0.563366	NA
chr1	11736136	11750768	+	ENSG00000177674.15	118	97	35	158	408	-0.361557	0.820573
chr1	11790023	11805937	-	ENSG00000177000.11	7	3	2	1	13	1.40846	NA
chr1	11790023	11803537	-	ENSG00000177000.11	1	1	1	3	6	-0.38751	NA
chr1	11806249	11821207	+	ENSG00000011021.21	1	2	6	15	24	-0.38143	0.955024
chr1	11806249	11843128	+	ENSG00000011021.21	2	0	4	1	7	3.27724	NA
chr1	11934723	11975536	+	ENSG00000083444.16	407	285	209	415	1316	0.260661	0.821646
chr1	11980446	12013502	+	ENSG00000116688.16	311	217	102	452	1082	-0.282904	0.844035
chr1	12011640	12013502	+	ENSG00000116688.16	26	20	12	36	94	-0.103839	0.975449
chr1	12019413	12032038	+	ENSG00000116691.10	3	2	0	4	9	-0.735367	NA
chr1	12019498	12032038	+	ENSG00000116691.10	172	163	88	244	667	-0.197642	0.89237
chr1	12019533	12032038	+	ENSG00000116691.10	37	106	20	122	285	-1.57159	0.0376963
chr1	12063297	12144205	+	ENSG00000120949.14	0	2	2	0	4	0.609943	NA
chr1	12063371	12144205	+	ENSG00000120949.14	0	2	0	2	4	-2.96694	NA
chr1	12166991	12203706	+	ENSG00000028137.18	2	12	3	26	43	-2.31511	0.307769
chr1	12166991	12209221	+	ENSG00000028137.18	26	17	25	23	91	0.893817	0.626413
chr1	12433625	12510361	+	ENSG00000048707.14	2	0	1	1	4	2.06381	NA
chr1	12433625	12509434	+	ENSG00000048707.14	1	4	1	0	6	-0.705421	NA
chr1	12496774	12499949	+	ENSG00000048707.14	0	3	0	2	5	-3.33545	NA
chr1	12567911	12617682	-	ENSG00000162496.8	5	6	0	10	21	-1.41589	NA
chr1	12618902	12619972	-	ENSG00000272482.1	5	1	2	0	8	3.11006	NA
chr1	13749395	13787843	+	ENSG00000116731.22	0	3	1	0	4	-1.10845	NA
chr1	13749415	13825074	+	ENSG00000116731.22	2	2	0	2	6	-0.80431	NA
chr1	13749437	13825074	+	ENSG00000116731.22	3	2	0	0	5	0.536857	NA
chr1	14348950	14419970	-	ENSG00000234593.2	21	24	16	54	115	-0.519926	0.819949
chr1	14349418	14419970	-	ENSG00000234593.2	8	0	0	20	28	-0.954805	NA
chr1	14390656	14419970	-	ENSG00000234593.2	0	12	5	30	47	-2.24737	0.378464
chr1	14760968	14777710	-	NA	0	5	0	3	8	-4.02515	NA
chr1	14762900	14777710	-	NA	0	3	1	6	10	-2.49332	NA
chr1	14767951	14777710	-	NA	0	8	0	32	40	-6.13804	0.0214102
chr1	14768127	14777710	-	NA	0	3	0	4	7	-3.74021	NA
chr1	14768212	14777710	-	NA	2	23	1	61	87	-4.28226	0.00673622
chr1	14768212	14777743	-	NA	0	6	0	3	9	-4.21406	NA
chr1	14770888	14777710	-	NA	1	9	1	8	19	-2.62842	NA
chr1	15409895	15430208	+	ENSG00000142634.12	79	26	12	108	225	-0.168384	0.958416
chr1	15409895	15428851	+	ENSG00000142634.12	81	38	16	83	218	0.0378863	0.989421
chr1	15409895	15430330	+	ENSG00000142634.12	28	36	26	41	131	0.0033965	0.998741
chr1	15409930	15428851	+	ENSG00000142634.12	18	15	13	28	74	0.0551382	0.987986
chr1	15409930	15430330	+	ENSG00000142634.12	4	1	2	10	17	-0.278979	NA
chr1	15409930	15430208	+	ENSG00000142634.12	3	1	0	8	12	-1.19891	NA
chr1	15409948	15428851	+	ENSG00000142634.12	2	1	0	2	5	-0.328822	NA
chr1	15484577	15524215	-	ENSG00000132906.17	0	0	0	4	4	-2.7044	NA
chr1	15489724	15524215	-	ENSG00000132906.17	6	1	1	8	16	0.0873755	NA
chr1	15491402	15524215	-	ENSG00000132906.17	2	2	0	1	5	-0.470646	NA
chr1	15492284	15524251	-	ENSG00000132906.17	10	6	4	3	23	0.945648	0.834892
chr1	15492284	15524215	-	ENSG00000132906.17	160	150	97	197	604	0.0293172	0.987669
chr1	15500118	15524215	-	ENSG00000132906.17	10	13	9	21	53	-0.295818	0.940609
chr1	15617458	15662032	+	ENSG00000197312.11	0	2	1	1	4	-0.983406	NA
chr1	15684293	15734767	+	ENSG00000116786.12	76	14	25	41	156	1.3203	0.27258
chr1	15684322	15734767	+	ENSG00000116786.12	49	23	18	41	131	0.483922	0.820541
chr1	15728668	15734767	+	ENSG00000116786.12	6	4	1	1	12	0.636826	NA
chr1	15732505	15734767	+	ENSG00000116786.12	3	3	1	4	11	-0.421395	NA
chr1	15734271	15734767	+	ENSG00000116786.12	2	1	2	1	6	1.52038	NA
chr1	15819100	15834888	-	ENSG00000179743.4	1	1	1	2	5	-0.00868724	NA
chr1	15819100	15834861	-	ENSG00000179743.4	0	3	1	3	7	-1.96051	NA
chr1	15834075	15834861	-	ENSG00000179743.4	19	6	6	16	47	0.620818	0.862613
chr1	15834075	15834888	-	ENSG00000179743.4	10	4	0	11	25	-0.316701	NA
chr1	15834137	15834861	-	ENSG00000179743.4	0	1	0	9	10	-4.08466	NA
chr1	15834212	15834888	-	ENSG00000179743.4	18	8	12	17	55	0.789235	0.775879
chr1	15834212	15834861	-	ENSG00000179743.4	22	13	9	32	76	-0.0676114	0.985986
chr1	16198107	16206515	-	ENSG00000142632.16	14	6	3	9	32	0.516604	0.90899
chr1	16250022	16352454	-	ENSG00000037637.10	8	2	2	0	12	2.48366	NA
chr1	16250655	16352454	-	ENSG00000037637.10	73	30	37	61	201	0.753523	0.563055
chr1	16295772	16352454	-	ENSG00000037637.10	4	3	1	1	9	0.538893	NA
chr1	16367243	16396366	+	ENSG00000055070.16	43	44	14	90	191	-0.810068	0.574293
chr1	16367243	16398144	+	ENSG00000055070.16	18	22	10	54	104	-0.923036	0.625416
chr1	16367243	16395592	+	ENSG00000055070.16	2	5	0	16	23	-2.98255	NA
chr1	16367243	16395546	+	ENSG00000055070.16	1	3	1	10	15	-2.09082	NA
chr1	16396950	16398144	+	ENSG00000055070.16	3	0	1	1	5	2.41512	NA
chr1	16440724	16441617	+	ENSG00000157191.19	53	122	29	153	357	-1.30567	0.074553
chr1	16440724	16460077	+	ENSG00000157191.19	308	246	221	249	1024	0.558003	0.529556
chr1	16605418	16613605	-	ENSG00000219481.10	1	2	0	1	4	-1.27258	NA
chr1	16618263	16645087	-	ENSG00000215908.10	59	2	12	2	75	4.44048	0.00185628
chr1	16618263	16645113	-	ENSG00000215908.10	60	4	17	6	87	3.30011	0.00421852
chr1	16618263	16645050	-	ENSG00000215908.10	22	0	3	1	26	4.92495	0.10577
chr1	16618263	16644695	-	ENSG00000215908.10	59	20	26	29	134	1.2164	0.306668
chr1	16618263	16644714	-	ENSG00000215908.10	46	24	22	16	108	1.12008	0.461005
chr1	16683433	16686251	-	ENSG00000236698.1	12	28	16	46	102	-0.797658	0.69325
chr1	16684218	16686251	-	ENSG00000236698.1	0	6	1	3	10	-2.65383	NA
chr1	16684358	16686251	-	ENSG00000236698.1	3	7	0	13	23	-2.41246	NA
chr1	16684528	16686251	-	ENSG00000236698.1	6	10	6	14	36	-0.458605	0.913044
chr1	16684546	16686251	-	ENSG00000236698.1	52	73	34	90	249	-0.455857	0.771587
chr1	16684665	16686251	-	ENSG00000236698.1	10	31	4	36	81	-1.86105	0.211995
chr1	16685351	16686251	-	ENSG00000236698.1	4	6	2	15	27	-1.30159	0.743489
chr1	16685439	16686251	-	ENSG00000236698.1	1	11	1	10	23	-2.93541	NA
chr1	16685526	16686251	-	ENSG00000236698.1	81	158	39	195	473	-1.13897	0.105759
chr1	16685868	16686251	-	ENSG00000236698.1	7	6	2	24	39	-1.25391	0.708762
chr1	16985958	17011944	-	ENSG00000159363.17	4	0	1	5	10	0.536535	NA
chr1	16985958	17011928	-	ENSG00000159363.17	9	1	1	6	17	0.899248	NA
chr1	17018722	17054032	-	ENSG00000117118.9	26	34	14	72	146	-0.908078	0.546545
chr1	17018722	17054163	-	ENSG00000117118.9	2	2	0	0	4	-0.0416947	NA
chr1	17018722	17054114	-	ENSG00000117118.9	3	2	0	6	11	-1.09893	NA
chr1	17018755	17054032	-	ENSG00000117118.9	151	310	140	368	969	-0.693631	0.400493
chr1	17018755	17054114	-	ENSG00000117118.9	38	32	10	41	121	-0.263605	0.924343
chr1	17018755	17054163	-	ENSG00000117118.9	1	2	0	6	9	-2.48312	NA
chr1	17018755	17054085	-	ENSG00000117118.9	0	4	0	1	5	-3.42482	NA
chr1	17018755	17054002	-	ENSG00000117118.9	1	5	0	4	10	-2.79482	NA
chr1	17406760	17438536	-	ENSG00000179051.13	3	21	9	30	63	-1.4157	0.523543
chr1	17406760	17438636	-	ENSG00000179051.13	13	3	10	9	35	1.51324	0.563105
chr1	17406760	17439690	-	ENSG00000179051.13	6	4	8	4	22	1.37317	0.707
chr1	17406760	17438565	-	ENSG00000179051.13	32	58	31	78	199	-0.570789	0.721901
chr1	17406760	17439671	-	ENSG00000179051.13	182	202	192	223	799	0.359976	0.790004
chr1	17406760	17439709	-	ENSG00000179051.13	42	70	57	87	256	-0.0719593	0.977948
chr1	17406760	17439651	-	ENSG00000179051.13	0	2	1	5	8	-2.08663	NA
chr1	17406760	17413634	-	ENSG00000179051.13	1	3	0	5	9	-2.54343	NA
chr1	17407660	17439709	-	ENSG00000179051.13	0	4	0	4	8	-3.96706	NA
chr1	17407660	17439671	-	ENSG00000179051.13	2	5	6	6	19	0.217565	NA
chr1	17408753	17439709	-	ENSG00000179051.13	1	0	1	2	4	0.728755	NA
chr1	17408753	17439671	-	ENSG00000179051.13	1	5	0	3	9	-2.65799	NA
chr1	17408854	17439671	-	ENSG00000179051.13	0	4	1	1	6	-1.81576	NA
chr1	17408854	17438565	-	ENSG00000179051.13	2	2	0	0	4	-0.0416947	NA
chr1	17408995	17439671	-	ENSG00000179051.13	1	1	2	2	6	0.67799	NA
chr1	17755333	17827061	+	ENSG00000117148.7	4	3	2	9	18	-0.48156	NA
chr1	18871432	18902578	-	ENSG00000159423.16	8	2	6	6	22	1.37702	0.716635
chr1	18871432	18902555	-	ENSG00000159423.16	12	6	12	13	43	0.930595	0.754948
chr1	18882562	18902555	-	ENSG00000159423.16	21	35	4	74	134	-1.73966	0.168346
chr1	18882562	18902578	-	ENSG00000159423.16	8	10	0	20	38	-1.62603	0.625416
chr1	18909635	18910802	+	NA	1	3	0	4	8	-2.37822	NA
chr1	18909635	18912362	+	NA	1	1	4	16	22	-0.876355	NA
chr1	19074514	19087874	-	ENSG00000127481.14	5	1	2	0	8	3.11006	NA
chr1	19209431	19210261	-	ENSG00000127481.14	1	8	6	10	25	-0.636485	0.900555
chr1	19251592	19259446	+	ENSG00000053372.4	87	245	69	357	758	-1.42884	0.0108461
chr1	19251592	19258987	+	ENSG00000053372.4	26	34	13	82	155	-1.07089	0.432054
chr1	19251592	19260126	+	ENSG00000053372.4	4	10	3	18	35	-1.47818	0.62785
chr1	19251592	19260085	+	ENSG00000053372.4	3	3	2	10	18	-0.810538	NA
chr1	19251607	19259446	+	ENSG00000053372.4	4	11	4	21	40	-1.43423	0.610811
chr1	19251630	19259446	+	ENSG00000053372.4	1	12	1	15	29	-3.26605	0.250649
chr1	19251630	19258987	+	ENSG00000053372.4	1	2	0	2	5	-1.61169	NA
chr1	19251769	19259446	+	ENSG00000053372.4	5	9	4	20	38	-1.13308	0.727275
chr1	19251769	19258987	+	ENSG00000053372.4	0	2	0	4	6	-3.47094	NA
chr1	19251795	19258987	+	ENSG00000053372.4	168	298	59	625	1150	-1.59374	0.00443404
chr1	19251795	19259446	+	ENSG00000053372.4	541	1329	361	1564	3795	-1.21502	0.00808093
chr1	19251795	19260126	+	ENSG00000053372.4	19	31	9	95	154	-1.64886	0.158405
chr1	19251795	19260085	+	ENSG00000053372.4	6	31	13	60	110	-1.58379	0.285987
chr1	19303970	19312103	-	ENSG00000053371.12	654	217	293	353	1517	1.16567	0.0220712
chr1	19303970	19312037	-	ENSG00000053371.12	3	2	2	5	12	0.0547052	NA
chr1	19312302	19329281	+	ENSG00000040487.12	4	1	1	5	11	0.199737	NA
chr1	19312326	19329281	+	ENSG00000040487.12	152	41	47	134	374	0.635097	0.65146
chr1	19338780	19485533	-	ENSG00000077549.17	218	255	141	324	938	-0.219606	0.871499
chr1	19338780	19339573	-	ENSG00000077549.17	1	3	1	2	7	-0.868098	NA
chr1	19339111	19485533	-	ENSG00000077549.17	69	43	14	119	245	-0.575269	0.760412
chr1	19339145	19485533	-	ENSG00000077549.17	11	14	9	24	58	-0.390505	0.908072
chr1	19339357	19485533	-	ENSG00000077549.17	41	39	19	56	155	-0.231881	0.922293
chr1	19374175	19485533	-	ENSG00000077549.17	15	6	7	16	44	0.492626	0.895487
chr1	19596931	19626627	+	ENSG00000173436.13	54	58	7	89	208	-0.981611	0.516296
chr1	19596990	19626627	+	ENSG00000173436.13	7820	9414	2102	9885	29221	-0.671998	0.421449
chr1	19596990	19626551	+	ENSG00000173436.13	19	25	4	30	78	-0.937269	0.680909
chr1	19596990	19604092	+	ENSG00000173436.13	0	6	1	3	10	-2.65383	NA
chr1	19597104	19626627	+	ENSG00000173436.13	11	6	1	7	25	0.126607	NA
chr1	19597220	19626627	+	ENSG00000173436.13	7	1	0	3	11	1.0584	NA
chr1	20184245	20186549	-	ENSG00000225986.1	2	2	2	2	8	0.511627	NA
chr1	20184245	20186481	-	ENSG00000225986.1	1	0	3	3	7	1.29584	NA
chr1	20184276	20186481	-	ENSG00000225986.1	6	9	3	11	29	-0.724688	0.872407
chr1	20184276	20186549	-	ENSG00000225986.1	2	4	0	6	12	-2.03352	NA
chr1	20184276	20186518	-	ENSG00000225986.1	6	3	1	1	11	0.981634	NA
chr1	20186109	20191820	+	ENSG00000162543.5	22	10	2	42	76	-0.743245	0.819302
chr1	20186109	20194696	+	ENSG00000162543.5	5	2	0	4	11	-0.0234213	NA
chr1	20186109	20193475	+	ENSG00000162543.5	3	2	0	8	13	-1.38605	NA
chr1	20186109	20191855	+	ENSG00000162543.5	8	6	2	5	21	0.158281	NA
chr1	20499450	20508065	-	ENSG00000090432.6	9	26	7	41	83	-1.55277	0.324222
chr1	20499450	20508129	-	ENSG00000090432.6	417	320	210	461	1408	0.12338	0.931824
chr1	20499450	20503296	-	ENSG00000090432.6	0	3	2	1	6	-0.331713	NA
chr1	20633458	20651316	+	ENSG00000158828.7	7	1	5	7	20	1.20228	NA
chr1	20633458	20650738	+	ENSG00000158828.7	4	0	1	0	5	4.07798	NA
chr1	20633478	20651316	+	ENSG00000158828.7	103	11	25	17	156	2.52803	0.00566876
chr1	20633478	20650738	+	ENSG00000158828.7	10	3	9	6	28	1.64448	0.563115
chr1	20651780	20661369	-	ENSG00000244038.9	49	57	51	60	217	0.30341	0.881565
chr1	20651780	20661450	-	ENSG00000244038.9	4	3	5	14	26	-0.227808	0.970371
chr1	20651780	20661524	-	ENSG00000244038.9	4	0	2	0	6	4.44453	NA
chr1	20651803	20661369	-	ENSG00000244038.9	60	18	21	45	144	0.804844	0.626176
chr1	20651803	20661498	-	ENSG00000244038.9	0	0	2	2	4	1.03092	NA
chr1	20651803	20661450	-	ENSG00000244038.9	5	3	1	5	14	-0.0653941	NA
chr1	20652164	20661369	-	ENSG00000244038.9	1	2	4	3	10	0.731785	NA
chr1	20652188	20661369	-	ENSG00000244038.9	173	119	90	157	539	0.36693	0.769696
chr1	20652188	20661450	-	ENSG00000244038.9	20	15	6	29	70	-0.351791	0.915552
chr1	20652188	20661524	-	ENSG00000244038.9	2	2	1	1	6	0.34137	NA
chr1	20652188	20661498	-	ENSG00000244038.9	4	2	1	6	13	-0.246673	NA
chr1	20742679	20787307	-	ENSG00000127483.17	50	7	47	13	117	2.84882	0.00170641
chr1	20742679	20786666	-	ENSG00000127483.17	65	32	43	45	185	0.973626	0.378254
chr1	20742679	20743578	-	ENSG00000127483.17	14	7	9	5	35	1.35499	0.621977
chr1	20743211	20787307	-	ENSG00000127483.17	1	0	5	0	6	4.77969	NA
chr1	20743211	20786666	-	ENSG00000127483.17	1	4	5	1	11	0.863256	NA
chr1	20744645	20787307	-	ENSG00000127483.17	34	16	16	15	81	1.07821	0.546545
chr1	20744645	20786666	-	ENSG00000127483.17	24	43	28	26	121	0.0768023	0.981165
chr1	20754056	20787307	-	ENSG00000127483.17	0	1	1	2	4	-0.830581	NA
chr1	20776605	20787307	-	ENSG00000127483.17	38	9	25	4	76	2.67348	0.0272736
chr1	20776605	20786666	-	ENSG00000127483.17	41	21	24	30	116	0.816291	0.618783
chr1	20941247	21176897	-	ENSG00000075151.20	0	1	1	5	7	-1.78666	NA
chr1	21175117	21176897	-	ENSG00000075151.20	1	0	2	4	7	0.425202	NA
chr1	21175684	21176897	-	ENSG00000075151.20	2	3	1	13	19	-1.85764	NA
chr1	21217250	21345541	-	ENSG00000117298.14	2	0	1	2	5	1.19625	NA
chr1	21217250	21345504	-	ENSG00000117298.14	6	4	2	4	16	0.350305	NA
chr1	21217250	21218521	-	ENSG00000117298.14	3	4	0	4	11	-1.21109	NA
chr1	21219536	21345541	-	ENSG00000117298.14	6	1	1	3	11	1.17577	NA
chr1	21219536	21345504	-	ENSG00000117298.14	11	3	0	11	25	-0.062297	NA
chr1	21596222	21651857	-	ENSG00000076864.19	4	0	0	9	13	-0.752723	NA
chr1	21596222	21622554	-	ENSG00000076864.19	2	2	1	4	9	-0.5202	NA
chr1	21678903	21783091	-	ENSG00000090686.15	1	1	0	2	4	-1.124	NA
chr1	21679232	21783091	-	ENSG00000090686.15	60	40	7	67	174	-0.393667	0.881186
chr1	21679232	21783175	-	ENSG00000090686.15	2	0	0	2	4	0.386203	NA
chr1	21679232	21783030	-	ENSG00000090686.15	2	0	0	6	8	-1.14683	NA
chr1	21679232	21782020	-	ENSG00000090686.15	1	1	0	2	4	-1.124	NA
chr1	21679232	21728706	-	ENSG00000090686.15	1	0	1	4	6	-0.257814	NA
chr1	21715452	21783091	-	ENSG00000090686.15	2	3	0	2	7	-1.15955	NA
chr1	21721029	21783091	-	ENSG00000090686.15	6	10	8	10	34	0.0380587	0.994683
chr1	21727853	21783091	-	ENSG00000090686.15	16	34	21	23	94	-0.111345	0.975034
chr1	21727853	21783030	-	ENSG00000090686.15	0	4	4	7	15	-0.622061	NA
chr1	21727853	21782840	-	ENSG00000090686.15	0	3	0	1	4	-3.08074	NA
chr1	21728327	21783091	-	ENSG00000090686.15	5	27	6	27	65	-1.78285	0.312528
chr1	21776393	21783091	-	ENSG00000090686.15	8	8	11	9	36	0.738009	0.839856
chr1	21907096	21912018	+	ENSG00000232037.3	45	5	11	6	67	2.66784	0.0547576
chr1	21907096	21911144	+	ENSG00000232037.3	41	7	4	1	53	2.565	0.222499
chr1	21907096	21912270	+	ENSG00000232037.3	9	2	4	1	16	2.46179	NA
chr1	21907096	21911974	+	ENSG00000232037.3	12	0	4	2	18	3.47932	NA
chr1	22025502	22031220	+	ENSG00000218510.7	28	6	10	19	63	1.06747	0.644757
chr1	22025502	22030896	+	ENSG00000218510.7	3	0	1	0	4	3.79596	NA
chr1	22025553	22031220	+	ENSG00000218510.7	2	0	2	0	4	3.97874	NA
chr1	22052627	22092942	+	ENSG00000070831.15	1	0	1	5	7	-0.577416	NA
chr1	22052627	22092413	+	ENSG00000070831.15	0	1	0	4	5	-3.13947	NA
chr1	22052627	22091616	+	ENSG00000070831.15	2	3	1	6	12	-1.10278	NA
chr1	22052643	22092942	+	ENSG00000070831.15	6	3	3	4	16	0.798117	NA
chr1	22052643	22092413	+	ENSG00000070831.15	1	1	2	1	5	1.20287	NA
chr1	22052643	22091616	+	ENSG00000070831.15	5	4	1	4	14	-0.119126	NA
chr1	22052711	22092942	+	ENSG00000070831.15	334	231	316	374	1255	0.676898	0.391159
chr1	22052711	22091616	+	ENSG00000070831.15	456	628	240	648	1972	-0.468991	0.586883
chr1	22052711	22092413	+	ENSG00000070831.15	136	266	135	286	823	-0.499449	0.647867
chr1	22052711	22090130	+	ENSG00000070831.15	16	25	8	36	85	-0.900788	0.656299
chr1	22052711	22092736	+	ENSG00000070831.15	4	3	3	9	19	-0.20225	NA
chr1	22052711	22090802	+	ENSG00000070831.15	4	3	0	4	11	-0.593809	NA
chr1	23019436	23083690	+	ENSG00000004487.16	16	10	9	27	62	-0.0403739	0.992561
chr1	23019468	23083690	+	ENSG00000004487.16	185	119	64	212	580	-0.00562657	0.998122
chr1	23019602	23083690	+	ENSG00000004487.16	12	7	2	12	33	-0.108767	0.984588
chr1	23030529	23083690	+	ENSG00000004487.16	0	4	1	2	7	-2.03682	NA
chr1	23309450	23344281	-	ENSG00000125944.19	3	0	1	3	7	0.975475	NA
chr1	23309787	23310844	-	ENSG00000125944.19	5	26	11	14	56	-0.774471	0.80717
chr1	23309787	23311235	-	ENSG00000125944.19	6	4	7	8	25	0.723434	0.875949
chr1	23309787	23338580	-	ENSG00000125944.19	5	9	3	8	25	-0.670615	0.888978
chr1	23309787	23338547	-	ENSG00000125944.19	2	2	10	13	27	0.568312	0.912983
chr1	23309787	23311054	-	ENSG00000125944.19	37	69	35	48	189	-0.237343	0.920129
chr1	23309787	23344281	-	ENSG00000125944.19	1378	2252	1672	2582	7884	-0.0839906	0.962948
chr1	23309787	23318524	-	ENSG00000125944.19	12	12	5	7	36	0.161619	0.974917
chr1	23309787	23344650	-	ENSG00000125944.19	3	2	2	6	13	-0.121086	NA
chr1	23309787	23344221	-	ENSG00000125944.19	4	3	2	3	12	0.406625	NA
chr1	23309787	23337847	-	ENSG00000125944.19	3	3	1	1	8	0.251617	NA
chr1	23309787	23313617	-	ENSG00000125944.19	4	0	1	2	7	1.82041	NA
chr1	23309787	23311282	-	ENSG00000125944.19	0	6	4	1	11	-0.165035	NA
chr1	23309787	23310946	-	ENSG00000125944.19	0	7	3	7	17	-1.48783	NA
chr1	23309787	23310898	-	ENSG00000125944.19	0	0	3	4	7	0.629467	NA
chr1	23309787	23310735	-	ENSG00000125944.19	1	9	1	4	15	-2.30795	NA
chr1	23309787	23310578	-	ENSG00000125944.19	3	8	4	4	19	-0.301279	NA
chr1	23309787	23310269	-	ENSG00000125944.19	1	5	3	6	15	-0.808372	NA
chr1	23323496	23344281	-	ENSG00000125944.19	18	18	6	14	56	-0.095787	0.982183
chr1	23324701	23344281	-	ENSG00000125944.19	10	17	7	17	51	-0.548052	0.874504
chr1	23368930	23371782	+	ENSG00000249087.6	5	3	4	3	15	1.06664	NA
chr1	23368969	23371782	+	ENSG00000249087.6	63	13	13	3	92	2.40568	0.0914495
chr1	23368989	23371782	+	ENSG00000249087.6	38	12	9	3	62	1.8268	0.347415
chr1	23369196	23371782	+	ENSG00000249087.6	420	31	82	18	551	3.55609	1.8454e-07
chr1	23505211	23531311	-	ENSG00000007968.6	2	1	1	1	5	0.994222	NA
chr1	23505211	23531249	-	ENSG00000007968.6	5	0	3	1	9	3.49523	NA
chr1	23505211	23531233	-	ENSG00000007968.6	4	0	2	2	8	2.16982	NA
chr1	23505671	23531311	-	ENSG00000007968.6	3	1	0	5	9	-0.659921	NA
chr1	23505671	23531249	-	ENSG00000007968.6	7	5	0	2	14	0.0651447	NA
chr1	23505671	23531233	-	ENSG00000007968.6	12	0	2	8	22	1.28417	NA
chr1	23506439	23531233	-	ENSG00000007968.6	16	5	11	1	33	2.53215	0.246215
chr1	23506439	23531249	-	ENSG00000007968.6	16	3	8	5	32	2.03872	0.385167
chr1	23506439	23531311	-	ENSG00000007968.6	4	3	1	7	15	-0.586737	NA
chr1	23506439	23531214	-	ENSG00000007968.6	1	0	2	4	7	0.425202	NA
chr1	23557935	23559529	-	ENSG00000117318.8	3	11	0	20	34	-3.01851	0.266836
chr1	23557935	23559499	-	ENSG00000117318.8	6	13	2	32	53	-2.02578	0.326928
chr1	23691735	23696423	+	ENSG00000142676.13	1	4	0	4	9	-2.60157	NA
chr1	23691754	23696423	+	ENSG00000142676.13	1	12	1	20	34	-3.48072	0.179853
chr1	23691806	23696423	+	ENSG00000142676.13	3980	3774	2270	5056	15080	-0.0451624	0.974917
chr1	23691806	23698428	+	ENSG00000142676.13	0	1	4	0	5	2.73554	NA
chr1	23691806	23696367	+	ENSG00000142676.13	3	2	3	1	9	1.46179	NA
chr1	23691806	23759896	+	ENSG00000011007.12	6	7	1	6	20	-0.626315	NA
chr1	23691806	23695288	+	ENSG00000142676.13	4	0	1	0	5	4.07798	NA
chr1	23692302	23696423	+	ENSG00000142676.13	0	8	0	4	12	-4.62929	NA
chr1	23692640	23696423	+	ENSG00000142676.13	0	3	2	2	7	-0.602685	NA
chr1	23692673	23696423	+	ENSG00000142676.13	2	1	0	5	8	-1.22041	NA
chr1	23692697	23696423	+	ENSG00000142676.13	16	11	7	16	50	0.193583	0.963612
chr1	23693808	23696423	+	ENSG00000142676.13	1	0	2	3	6	0.834202	NA
chr1	23693850	23696423	+	ENSG00000142676.13	0	3	1	3	7	-1.96051	NA
chr1	23693869	23696423	+	ENSG00000142676.13	13	6	4	12	35	0.32696	0.949249
chr1	23694676	23696423	+	ENSG00000142676.13	2	0	2	2	6	1.71078	NA
chr1	23694733	23696423	+	ENSG00000142676.13	4	1	1	2	8	1.11628	NA
chr1	23694746	23696423	+	ENSG00000142676.13	8	3	1	3	15	0.830164	NA
chr1	23695865	23696423	+	ENSG00000142676.13	4	4	0	2	10	-0.480404	NA
chr1	23743426	23759896	+	ENSG00000011007.12	1	1	1	4	7	-0.686499	NA
chr1	23743471	23759896	+	ENSG00000011007.12	33	85	42	122	282	-0.871785	0.453231
chr1	23743471	23762058	+	ENSG00000011007.12	22	25	20	45	112	-0.175937	0.954099
chr1	23760519	23777982	-	ENSG00000236810.5	9	5	6	6	26	0.917087	0.820541
chr1	23760519	23778283	-	ENSG00000236810.5	16	32	22	26	96	-0.0707608	0.983395
chr1	23760519	23778321	-	ENSG00000236810.5	4	6	5	7	22	0.0273239	NA
chr1	23760519	23777962	-	ENSG00000236810.5	4	2	0	2	8	0.165092	NA
chr1	23760612	23777982	-	ENSG00000236810.5	79	17	22	29	147	1.5026	0.175874
chr1	23760612	23778321	-	ENSG00000236810.5	14	8	12	12	46	0.911338	0.744324
chr1	23760612	23777962	-	ENSG00000236810.5	11	2	3	9	25	0.804037	0.871946
chr1	23760612	23778283	-	ENSG00000236810.5	90	65	50	126	331	0.044218	0.983499
chr1	23778418	23788230	+	ENSG00000057757.9	1	4	2	1	8	-0.261762	NA
chr1	23791159	23795537	+	ENSG00000011009.10	58	65	41	114	278	-0.333668	0.845054
chr1	23791185	23795537	+	ENSG00000011009.10	261	360	188	515	1324	-0.457774	0.609261
chr1	23795599	23800754	-	ENSG00000117308.14	334	308	98	709	1449	-0.827679	0.317298
chr1	23795599	23800722	-	ENSG00000117308.14	1	3	0	6	10	-2.69135	NA
chr1	23795599	23800578	-	ENSG00000117308.14	3	2	0	12	17	-1.82596	NA
chr1	23795599	23800542	-	ENSG00000117308.14	0	3	0	13	16	-4.81027	NA
chr1	23801881	23825428	-	ENSG00000117305.14	808	173	341	172	1494	2.09839	4.52513e-06
chr1	23801881	23825465	-	ENSG00000117305.14	12	4	4	8	28	0.831209	0.845054
chr1	23959164	23963438	+	ENSG00000189266.11	7	3	0	5	15	0.0231176	NA
chr1	23959823	23963438	+	ENSG00000189266.11	1494	1116	824	1617	5051	0.219565	0.838951
chr1	23959823	23962543	+	ENSG00000189266.11	8	7	6	5	26	0.657792	0.88526
chr1	23959823	23963545	+	ENSG00000189266.11	22	19	12	22	75	0.162428	0.963612
chr1	23959823	23962678	+	ENSG00000189266.11	140	110	61	172	483	-0.0607695	0.975449
chr1	23959823	23962483	+	ENSG00000189266.11	17	3	1	22	43	-0.098272	0.987196
chr1	23959823	23962984	+	ENSG00000189266.11	1	5	0	3	9	-2.65799	NA
chr1	23959823	23962921	+	ENSG00000189266.11	0	4	3	0	7	0.18406	NA
chr1	23959823	23962466	+	ENSG00000189266.11	5	8	2	9	24	-0.889465	NA
chr1	23959823	23961685	+	ENSG00000189266.11	4	8	0	10	22	-1.91688	NA
chr1	23964922	23980327	-	ENSG00000188529.14	1	1	2	5	9	-0.251215	NA
chr1	23966449	23980327	-	ENSG00000188529.14	212	430	219	507	1368	-0.572165	0.538375
chr1	23966449	23980423	-	ENSG00000188529.14	2	5	2	6	15	-0.942301	NA
chr1	23967463	23980327	-	ENSG00000188529.14	17	46	10	52	125	-1.42094	0.254624
chr1	23967542	23980327	-	ENSG00000188529.14	5	15	2	19	41	-1.86999	0.442288
chr1	23969083	23980327	-	ENSG00000188529.14	265	121	54	480	920	-0.501743	0.765421
chr1	23969083	23970661	-	ENSG00000188529.14	20	3	1	17	41	0.413638	0.938968
chr1	23969083	23980423	-	ENSG00000188529.14	3	1	2	6	12	0.121043	NA
chr1	23969083	23971901	-	ENSG00000188529.14	3	2	0	1	6	0.0991516	NA
chr1	23969083	23970589	-	ENSG00000188529.14	3	1	0	2	6	0.238488	NA
chr1	23969083	23970334	-	ENSG00000188529.14	6	2	1	4	13	0.564551	NA
chr1	23970809	23980327	-	ENSG00000188529.14	3	4	1	9	17	-1.25139	NA
chr1	23970976	23980327	-	ENSG00000188529.14	241	483	138	762	1624	-1.24083	0.0102035
chr1	23970976	23980423	-	ENSG00000188529.14	7	9	0	10	26	-1.23741	NA
chr1	23970976	23974978	-	ENSG00000188529.14	0	3	0	1	4	-3.08074	NA
chr1	23970976	23971901	-	ENSG00000188529.14	0	2	0	2	4	-2.96694	NA
chr1	24357000	24413725	-	ENSG00000001460.17	4	0	0	1	5	2.21104	NA
chr1	24357000	24413699	-	ENSG00000001460.17	5	1	0	0	6	2.34715	NA
chr1	24358098	24413725	-	ENSG00000001460.17	6	0	6	2	14	3.25122	NA
chr1	24358098	24413699	-	ENSG00000001460.17	6	2	3	0	11	2.43345	NA
chr1	24368687	24413725	-	ENSG00000001460.17	6	5	2	1	14	0.631474	NA
chr1	24368687	24413699	-	ENSG00000001460.17	2	0	3	2	7	2.08846	NA
chr1	24379262	24413725	-	ENSG00000001460.17	1	0	0	3	4	-0.957091	NA
chr1	24379583	24413725	-	ENSG00000001460.17	8	3	1	4	16	0.638369	NA
chr1	24379583	24413699	-	ENSG00000001460.17	4	2	1	2	9	0.638103	NA
chr1	24391204	24413725	-	ENSG00000001460.17	5	6	3	6	20	-0.153655	NA
chr1	24391204	24413699	-	ENSG00000001460.17	3	0	5	2	10	2.7649	NA
chr1	24391257	24413725	-	ENSG00000001460.17	2	7	1	2	12	-1.29908	NA
chr1	24391257	24413699	-	ENSG00000001460.17	5	1	2	0	8	3.11006	NA
chr1	24401083	24413725	-	ENSG00000001460.17	18	6	9	1	34	2.23829	0.340448
chr1	24401083	24413776	-	ENSG00000001460.17	4	1	4	0	9	3.46678	NA
chr1	24401083	24413755	-	ENSG00000001460.17	4	1	0	0	5	2.01779	NA
chr1	24401083	24413699	-	ENSG00000001460.17	7	2	2	1	12	1.85964	NA
chr1	24415802	24466335	+	ENSG00000001461.16	169	64	77	112	422	0.929102	0.246869
chr1	24415802	24469328	+	ENSG00000001461.16	36	16	7	41	100	-0.0279664	0.994437
chr1	24415802	24472975	+	ENSG00000001461.16	10	1	4	9	24	1.02725	NA
chr1	24415802	24470757	+	ENSG00000001461.16	2	2	6	1	11	2.04225	NA
chr1	24415802	24469269	+	ENSG00000001461.16	2	6	0	10	18	-2.67024	NA
chr1	24415802	24466705	+	ENSG00000001461.16	9	0	1	9	19	0.611146	NA
chr1	24415802	24422496	+	ENSG00000001461.16	4	2	4	3	13	1.23425	NA
chr1	24643302	24672794	+	ENSG00000133226.16	0	8	5	10	23	-1.05688	0.840457
chr1	24643302	24673262	+	ENSG00000133226.16	44	46	51	74	215	0.259588	0.89987
chr1	24745356	24840949	+	ENSG00000169504.14	1	2	0	1	4	-1.27258	NA
chr1	24745382	24844267	+	ENSG00000169504.14	2	2	1	3	8	-0.287509	NA
chr1	24745382	24840949	+	ENSG00000169504.14	4	2	2	1	9	1.34996	NA
chr1	24745432	24844267	+	ENSG00000169504.14	2	2	3	1	8	1.25721	NA
chr1	24745432	24840949	+	ENSG00000169504.14	2	0	3	2	7	2.08846	NA
chr1	24745447	24844267	+	ENSG00000169504.14	18	8	7	12	45	0.731469	0.821646
chr1	24745447	24840949	+	ENSG00000169504.14	23	23	6	16	68	-0.153472	0.969465
chr1	25222330	25232502	-	ENSG00000117614.9	6	6	3	12	27	-0.520155	0.917329
chr1	25222372	25232502	-	ENSG00000117614.9	18	18	14	24	74	0.110753	0.975449
chr1	25222688	25232502	-	ENSG00000117614.9	940	466	454	661	2521	0.736546	0.208688
chr1	25222995	25232502	-	ENSG00000117614.9	390	260	192	261	1103	0.551081	0.529409
chr1	25223111	25232502	-	ENSG00000117614.9	360	246	170	265	1041	0.445571	0.649374
chr1	25223211	25232502	-	ENSG00000117614.9	3	7	1	2	13	-0.933145	NA
chr1	25223279	25232502	-	ENSG00000117614.9	32	1	2	20	55	1.08388	0.775789
chr1	25228180	25232502	-	ENSG00000117614.9	10	9	23	6	48	1.75316	0.381957
chr1	25229004	25232502	-	ENSG00000117614.9	3	2	4	2	11	1.37178	NA
chr1	25229021	25232502	-	ENSG00000117614.9	151	130	196	54	531	1.39143	0.141756
chr1	25229046	25232502	-	ENSG00000117614.9	200	145	235	77	657	1.45336	0.0693842
chr1	25229059	25232502	-	ENSG00000117614.9	8	6	12	1	27	1.98228	0.484815
chr1	25242161	25247454	-	ENSG00000117616.17	9	2	2	3	16	1.47335	NA
chr1	25242256	25247454	-	ENSG00000117616.17	314	141	206	179	840	1.17423	0.032474
chr1	25242256	25247485	-	ENSG00000117616.17	5	2	5	3	15	1.55742	NA
chr1	25242256	25247385	-	ENSG00000117616.17	4	1	2	1	8	1.99794	NA
chr1	25244302	25247454	-	ENSG00000117616.17	1	3	0	8	12	-2.94758	NA
chr1	25272399	25329154	+	ENSG00000187010.19	23	3	6	4	36	2.39048	0.268679
chr1	25272399	25330439	+	ENSG00000187010.19	9	0	3	1	13	3.98256	NA
chr1	25272432	25329154	+	ENSG00000187010.19	3	0	2	0	5	4.23041	NA
chr1	25272531	25329154	+	ENSG00000187010.19	230	11	153	32	426	3.70002	2.2255e-11
chr1	25272531	25330439	+	ENSG00000187010.19	55	6	40	4	105	3.70654	0.000144852
chr1	25272531	25330481	+	ENSG00000187010.19	9	0	4	0	13	5.54059	NA
chr1	25338334	25360991	+	ENSG00000183726.10	1405	700	495	1150	3750	0.430242	0.646505
chr1	25338334	25361509	+	ENSG00000183726.10	19	4	2	10	35	0.900034	0.824735
chr1	25338334	25361141	+	ENSG00000183726.10	28	32	24	31	115	0.208342	0.942601
chr1	25338334	25360869	+	ENSG00000183726.10	9	8	2	10	29	-0.380224	0.945696
chr1	25338334	25362359	+	ENSG00000183726.10	75	92	71	114	352	0.0364934	0.987557
chr1	25338334	25362388	+	ENSG00000183726.10	0	3	2	0	5	0.00488996	NA
chr1	25338334	25360917	+	ENSG00000183726.10	7	0	0	4	11	1.16656	NA
chr1	25338421	25360991	+	ENSG00000183726.10	5	4	1	5	15	-0.263485	NA
chr1	25338437	25360991	+	ENSG00000183726.10	3	1	0	5	9	-0.659921	NA
chr1	25361059	25420825	-	ENSG00000188672.18	31	0	7	0	38	6.98847	0.00392087
chr1	25361059	25430196	-	ENSG00000188672.18	3	0	1	0	4	3.79596	NA
chr1	25361059	25430181	-	ENSG00000188672.18	4	0	0	0	4	3.57756	NA
chr1	25361059	25420935	-	ENSG00000188672.18	4	0	0	2	6	1.35386	NA
chr1	25362244	25420825	-	ENSG00000188672.18	25	1	14	2	42	4.1743	0.0171806
chr1	25362244	25430196	-	ENSG00000188672.18	3	0	2	0	5	4.23041	NA
chr1	25362244	25420935	-	ENSG00000188672.18	7	0	6	0	13	5.65292	NA
chr1	25362309	25430196	-	ENSG00000188672.18	39	0	2	3	44	4.07602	0.0739204
chr1	25362309	25420825	-	ENSG00000188672.18	311	7	22	22	362	3.79673	0.0783958
chr1	25362309	25420935	-	ENSG00000188672.18	25	1	4	1	31	4.12653	0.0907372
chr1	25362309	25430181	-	ENSG00000188672.18	10	0	2	0	12	5.31286	NA
chr1	25362368	25420825	-	ENSG00000188672.18	340	26	149	26	541	3.61677	1.4052e-12
chr1	25362368	25430196	-	ENSG00000188672.18	37	2	11	1	51	4.31322	0.010504
chr1	25362368	25420935	-	ENSG00000188672.18	31	5	7	6	49	2.09985	0.265775
chr1	25362368	25430181	-	ENSG00000188672.18	5	1	3	3	12	1.53059	NA
chr1	25430340	25498727	+	ENSG00000204178.9	6	3	4	3	16	1.1903	NA
chr1	25430899	25498727	+	ENSG00000204178.9	99	20	20	42	181	1.28739	0.293929
chr1	25430899	25498804	+	ENSG00000204178.9	3	1	1	2	7	0.832579	NA
chr1	25430978	25498727	+	ENSG00000204178.9	13	3	5	6	27	1.43201	0.664623
chr1	25431004	25498727	+	ENSG00000204178.9	11	1	2	5	19	1.51964	NA
chr1	25431032	25498727	+	ENSG00000204178.9	6	4	0	1	11	0.292366	NA
chr1	25484260	25498727	+	ENSG00000204178.9	11	2	3	2	18	2.13179	NA
chr1	25485730	25498727	+	ENSG00000204178.9	4	2	2	3	11	0.710367	NA
chr1	25543585	25568884	+	ENSG00000157978.11	2	1	2	2	7	0.995263	NA
chr1	25543605	25568884	+	ENSG00000157978.11	7	5	3	5	20	0.383727	NA
chr1	25543659	25568884	+	ENSG00000157978.11	31	22	28	44	125	0.412225	0.857235
chr1	25543659	25566177	+	ENSG00000157978.11	1	1	0	2	4	-1.124	NA
chr1	25819944	25832941	+	ENSG00000117640.17	33	9	9	12	63	1.34548	0.494398
chr1	25819978	25832941	+	ENSG00000117640.17	51	36	13	21	121	0.409427	0.879765
chr1	25819978	25832286	+	ENSG00000117640.17	0	3	1	2	6	-1.72963	NA
chr1	25820003	25832941	+	ENSG00000117640.17	32	18	20	28	98	0.662651	0.747423
chr1	25834006	25859417	-	ENSG00000127423.10	20	14	9	47	90	-0.556883	0.839941
chr1	25834006	25859386	-	ENSG00000127423.10	3	4	1	9	17	-1.25139	NA
chr1	25834822	25859417	-	ENSG00000127423.10	14	18	16	28	76	-0.0364259	0.992561
chr1	25834822	25859386	-	ENSG00000127423.10	0	2	0	7	9	-3.9989	NA
chr1	25884181	25906419	-	ENSG00000117632.22	12	5	8	12	37	0.771081	0.828911
chr1	25900118	25906419	-	ENSG00000117632.22	628	748	436	919	2731	-0.167804	0.89325
chr1	25900118	25901635	-	ENSG00000117632.22	0	2	1	3	6	-1.63508	NA
chr1	25900118	25901602	-	ENSG00000117632.22	1	3	2	3	9	-0.406497	NA
chr1	25900118	25901551	-	ENSG00000117632.22	0	2	0	6	8	-3.8435	NA
chr1	25900118	25901079	-	ENSG00000117632.22	6	8	2	4	20	-0.304809	NA
chr1	25900118	25901060	-	ENSG00000117632.22	4	7	3	4	18	-0.246232	NA
chr1	25900118	25901009	-	ENSG00000117632.22	2	2	2	1	7	0.867225	NA
chr1	25900118	25900817	-	ENSG00000117632.22	0	0	2	4	6	0.035676	NA
chr1	25900261	25906419	-	ENSG00000117632.22	91	61	33	132	317	-0.200755	0.920483
chr1	25900457	25906419	-	ENSG00000117632.22	1	6	6	9	22	-0.346752	NA
chr1	25900518	25906419	-	ENSG00000117632.22	83	113	52	146	394	-0.474498	0.697881
chr1	25900572	25901009	-	ENSG00000117632.22	40	17	22	28	107	0.933097	0.559852
chr1	25900572	25903785	-	ENSG00000117632.22	7	11	2	10	30	-0.89536	0.829836
chr1	25900572	25901060	-	ENSG00000117632.22	65	42	27	55	189	0.325714	0.874099
chr1	25900572	25901602	-	ENSG00000117632.22	17	21	9	25	72	-0.392117	0.896286
chr1	25900572	25901079	-	ENSG00000117632.22	62	44	22	46	174	0.253405	0.909663
chr1	25900572	25901551	-	ENSG00000117632.22	23	25	8	22	78	-0.263069	0.938903
chr1	25900572	25901572	-	ENSG00000117632.22	11	7	4	10	32	0.217431	0.968172
chr1	25900572	25901681	-	ENSG00000117632.22	19	16	6	12	53	0.144332	0.973775
chr1	25900572	25901635	-	ENSG00000117632.22	22	19	10	20	71	0.109432	0.976791
chr1	25900572	25901529	-	ENSG00000117632.22	9	8	2	7	26	-0.158466	0.978948
chr1	25900572	25906419	-	ENSG00000117632.22	3270	3415	2146	3885	12716	0.028841	0.984662
chr1	25900572	25906045	-	ENSG00000117632.22	7	5	1	5	18	-0.0585074	NA
chr1	25900572	25904666	-	ENSG00000117632.22	4	0	2	2	8	2.16982	NA
chr1	25900572	25903666	-	ENSG00000117632.22	1	3	0	3	7	-2.19111	NA
chr1	25900572	25901025	-	ENSG00000117632.22	1	3	2	1	7	0.087853	NA
chr1	25900694	25906419	-	ENSG00000117632.22	76	54	28	101	259	-0.151155	0.949278
chr1	25900794	25906419	-	ENSG00000117632.22	4	15	1	15	35	-2.2392	0.387834
chr1	25900961	25906419	-	ENSG00000117632.22	37	32	6	31	106	-0.296432	0.92403
chr1	25901049	25906419	-	ENSG00000117632.22	39	35	7	62	143	-0.738042	0.705326
chr1	25901498	25906419	-	ENSG00000117632.22	16	7	0	10	33	0.096451	0.987986
chr1	25959769	25998077	-	ENSG00000158006.13	3	4	1	1	9	-0.0927135	NA
chr1	25959769	25998063	-	ENSG00000158006.13	2	1	0	4	7	-0.982433	NA
chr1	25960771	25998063	-	ENSG00000158006.13	0	1	0	4	5	-3.13947	NA
chr1	26169927	26170869	+	ENSG00000142684.8	503	870	217	1475	3065	-1.27028	0.0073467
chr1	26234214	26278808	+	ENSG00000130695.14	29	53	37	72	191	-0.333528	0.878386
chr1	26269485	26278808	+	ENSG00000130695.14	4	4	0	2	10	-0.480404	NA
chr1	26280099	26281521	+	ENSG00000142669.14	1028	925	432	1533	3918	-0.327263	0.743369
chr1	26280099	26281323	+	ENSG00000142669.14	6	3	1	14	24	-0.842698	NA
chr1	26280143	26281521	+	ENSG00000142669.14	34	35	16	67	152	-0.56217	0.766272
chr1	26282284	26306636	-	ENSG00000158062.20	28	28	15	41	112	-0.226864	0.936442
chr1	26317877	26320522	+	ENSG00000169442.8	1	1	0	4	6	-1.78891	NA
chr1	26317891	26320522	+	ENSG00000169442.8	5	0	3	0	8	4.89037	NA
chr1	26317929	26320522	+	ENSG00000169442.8	155	215	93	314	777	-0.619556	0.452673
chr1	26317958	26320522	+	ENSG00000169442.8	35	58	26	82	201	-0.696814	0.618783
chr1	26321866	26336441	-	ENSG00000176092.15	12	24	5	32	73	-1.30507	0.489975
chr1	26432321	26448652	+	ENSG00000117682.16	10	6	5	11	32	0.287523	0.955777
chr1	26432321	26471302	+	ENSG00000117682.16	3	0	2	4	9	0.987857	NA
chr1	26432321	26469410	+	ENSG00000117682.16	0	2	0	2	4	-2.96694	NA
chr1	26432321	26469224	+	ENSG00000117682.16	5	3	2	2	12	0.821675	NA
chr1	26432321	26448558	+	ENSG00000117682.16	4	2	3	2	11	1.28016	NA
chr1	26432348	26448652	+	ENSG00000117682.16	23	15	6	11	55	0.43725	0.900555
chr1	26432348	26469224	+	ENSG00000117682.16	9	8	6	12	35	0.0756956	0.987986
chr1	26432348	26471302	+	ENSG00000117682.16	2	1	3	6	12	0.242641	NA
chr1	26432348	26469410	+	ENSG00000117682.16	0	3	1	2	6	-1.72963	NA
chr1	26432348	26467524	+	ENSG00000117682.16	3	2	0	3	8	-0.509492	NA
chr1	26432348	26461584	+	ENSG00000117682.16	1	1	2	1	5	1.20287	NA
chr1	26432348	26448558	+	ENSG00000117682.16	3	3	4	2	12	1.00849	NA
chr1	26432403	26448652	+	ENSG00000117682.16	3	0	0	1	4	1.80241	NA
chr1	26472506	26475970	+	ENSG00000198830.10	5512	2527	1500	4974	14513	0.273701	0.841329
chr1	26472506	26475231	+	ENSG00000198830.10	285	255	134	215	889	0.196239	0.897216
chr1	26472506	26475281	+	ENSG00000198830.10	27	27	10	31	95	-0.273148	0.926241
chr1	26472506	26476640	+	ENSG00000198830.10	12	18	13	22	65	-0.134362	0.972323
chr1	26472547	26475970	+	ENSG00000198830.10	23	9	2	29	63	-0.264452	0.953935
chr1	26472547	26475231	+	ENSG00000198830.10	2	1	0	1	4	0.172096	NA
chr1	26472601	26475970	+	ENSG00000198830.10	3	2	0	3	8	-0.509492	NA
chr1	26473215	26475970	+	ENSG00000198830.10	19	4	5	9	37	1.27621	0.665943
chr1	26473728	26475970	+	ENSG00000198830.10	10	6	0	9	25	-0.377636	NA
chr1	26529761	26575023	+	ENSG00000117676.13	28	16	7	23	74	0.191544	0.959428
chr1	26787952	26798294	+	ENSG00000060642.10	6	0	1	1	8	3.13065	NA
chr1	26788188	26798294	+	ENSG00000060642.10	8	4	3	2	17	1.17705	NA
chr1	26863149	26864456	+	ENSG00000175793.11	2	9	0	5	16	-2.60756	NA
chr1	26879382	26890274	-	ENSG00000142751.14	52	56	23	90	221	-0.523981	0.738164
chr1	26879382	26890327	-	ENSG00000142751.14	2	0	2	0	4	3.97874	NA
chr1	26879382	26890311	-	ENSG00000142751.14	0	2	1	6	9	-2.26968	NA
chr1	26879382	26890243	-	ENSG00000142751.14	3	6	5	3	17	0.349223	NA
chr1	26890489	26900091	-	ENSG00000198746.12	11	10	1	58	80	-2.0688	0.291537
chr1	26890489	26900457	-	ENSG00000198746.12	462	134	71	460	1127	0.201628	0.96711
chr1	26890489	26900062	-	ENSG00000198746.12	1	3	0	5	9	-2.54343	NA
chr1	26900526	26946397	+	ENSG00000090273.13	15	3	3	0	21	2.71731	NA
chr1	26921756	26946397	+	ENSG00000090273.13	2253	4338	1785	4748	13124	-0.678443	0.288042
chr1	26921756	26946871	+	ENSG00000090273.13	160	216	72	321	769	-0.783636	0.288062
chr1	26921756	26946576	+	ENSG00000090273.13	13	21	4	43	81	-1.48325	0.393799
chr1	26924132	26946397	+	ENSG00000090273.13	1	14	3	10	28	-2.02687	0.523685
chr1	26941615	26946397	+	ENSG00000090273.13	0	6	1	4	11	-2.78395	NA
chr1	26941638	26946397	+	ENSG00000090273.13	2	1	2	5	10	0.0703636	NA
chr1	26941776	26946397	+	ENSG00000090273.13	2	5	1	6	14	-1.44701	NA
chr1	26941796	26946397	+	ENSG00000090273.13	3	9	1	4	17	-1.42456	NA
chr1	26942993	26946397	+	ENSG00000090273.13	3	3	1	12	19	-1.40384	NA
chr1	26945392	26946397	+	ENSG00000090273.13	7	14	2	19	42	-1.49521	0.574686
chr1	26949570	26950825	-	ENSG00000175707.8	3	1	1	0	5	2.24687	NA
chr1	27234727	27308241	+	ENSG00000142784.15	3	0	2	0	5	4.23041	NA
chr1	27322175	27336399	+	ENSG00000186501.14	30	13	23	21	87	1.16398	0.4616
chr1	27322227	27336399	+	ENSG00000186501.14	83	48	37	48	216	0.703575	0.592083
chr1	27322245	27336399	+	ENSG00000186501.14	141	91	94	163	489	0.403548	0.746784
chr1	27322304	27336399	+	ENSG00000186501.14	60	59	30	94	243	-0.311674	0.866813
chr1	27342022	27353930	+	ENSG00000142765.17	17	2	11	3	33	2.97222	0.128831
chr1	27342040	27353930	+	ENSG00000142765.17	64	6	23	16	109	2.42077	0.0200747
chr1	27342085	27353930	+	ENSG00000142765.17	2	3	2	2	9	0.14576	NA
chr1	27351385	27353930	+	ENSG00000142765.17	53	1	15	2	71	4.86583	0.00116501
chr1	27351472	27353930	+	ENSG00000142765.17	3	0	2	0	5	4.23041	NA
chr1	27404231	27490146	-	ENSG00000158195.10	48	31	16	49	144	0.0709897	0.980493
chr1	27404231	27407051	-	ENSG00000158195.10	4	0	1	0	5	4.07798	NA
chr1	27415985	27490146	-	ENSG00000158195.10	7	3	1	7	18	0.028411	NA
chr1	27525741	27530561	+	ENSG00000237429.1	87	3	21	5	116	4.0912	0.000119098
chr1	27525741	27530719	+	ENSG00000237429.1	52	0	21	2	75	5.63675	0.00064063
chr1	27525764	27530561	+	ENSG00000237429.1	3	0	1	1	5	2.41512	NA
chr1	27525786	27530561	+	ENSG00000237429.1	15	5	11	3	34	2.1334	0.322915
chr1	27525786	27530719	+	ENSG00000237429.1	14	2	8	4	28	2.36235	0.324624
chr1	27666065	27672192	-	ENSG00000126709.14	31	15	9	11	66	0.913738	0.704506
chr1	27666065	27672222	-	ENSG00000126709.14	5	0	2	0	7	4.63083	NA
chr1	27725984	27760184	+	ENSG00000009780.15	0	3	2	0	5	0.00488996	NA
chr1	27726028	27760184	+	ENSG00000009780.15	20	31	7	33	91	-0.882154	0.66205
chr1	27726028	27763114	+	ENSG00000009780.15	0	0	2	5	7	-0.288142	NA
chr1	27726028	27761603	+	ENSG00000009780.15	1	4	5	8	18	-0.230232	NA
chr1	27773195	27824441	+	ENSG00000117758.13	1	0	1	2	4	0.728755	NA
chr1	27773195	27823767	+	ENSG00000117758.13	3	1	2	1	7	1.7793	NA
chr1	27773219	27802110	+	ENSG00000117758.13	9	1	0	3	13	1.41266	NA
chr1	27773219	27774040	+	ENSG00000117758.13	2	4	1	3	10	-0.846992	NA
chr1	27773219	27823767	+	ENSG00000117758.13	28	6	7	15	56	1.13206	0.645945
chr1	27773219	27824441	+	ENSG00000117758.13	12	0	3	3	18	2.7906	NA
chr1	27773219	27824303	+	ENSG00000117758.13	4	1	0	3	8	0.272208	NA
chr1	27773259	27774040	+	ENSG00000117758.13	0	3	0	2	5	-3.33545	NA
chr1	27773259	27824441	+	ENSG00000117758.13	0	2	0	2	4	-2.96694	NA
chr1	27773259	27824303	+	ENSG00000117758.13	0	2	1	2	5	-1.34485	NA
chr1	27773259	27823767	+	ENSG00000117758.13	4	7	0	6	17	-1.50797	NA
chr1	27830814	27851527	+	ENSG00000117751.17	354	314	359	471	1498	0.438866	0.669777
chr1	27830814	27851673	+	ENSG00000117751.17	23	15	13	57	108	-0.439546	0.874504
chr1	27830814	27850638	+	ENSG00000117751.17	3	6	4	7	20	-0.330857	NA
chr1	27830814	27831542	+	ENSG00000117751.17	6	3	0	14	23	-1.15851	NA
chr1	27872544	27886674	+	ENSG00000130775.15	34	6	34	19	93	2.07083	0.0776189
chr1	27891539	27914725	-	ENSG00000117748.9	43	14	11	16	84	1.16804	0.51805
chr1	27891539	27914575	-	ENSG00000117748.9	4	1	1	5	11	0.199737	NA
chr1	27891539	27914508	-	ENSG00000117748.9	1	0	2	6	9	-0.154824	NA
chr1	27891539	27914468	-	ENSG00000117748.9	11	1	0	4	16	1.39995	NA
chr1	27891539	27894379	-	ENSG00000117748.9	3	3	1	7	14	-0.873626	NA
chr1	27970347	28088610	-	ENSG00000158161.15	1	2	2	0	5	1.02158	NA
chr1	27988474	28088610	-	ENSG00000158161.15	36	58	15	106	215	-1.23832	0.219222
chr1	28200281	28233029	-	ENSG00000126698.10	22	27	5	23	77	-0.605447	0.831493
chr1	28200281	28208379	-	ENSG00000126698.10	3	0	0	2	5	0.952186	NA
chr1	28200559	28237075	-	ENSG00000126698.10	43	2	6	2	53	3.86302	0.0249222
chr1	28200559	28237030	-	ENSG00000126698.10	33	4	8	3	48	2.8357	0.0973941
chr1	28200559	28214988	-	ENSG00000126698.10	135	83	58	107	383	0.42515	0.753979
chr1	28200559	28201295	-	ENSG00000126698.10	12	9	2	22	45	-0.76922	0.838067
chr1	28200559	28203801	-	ENSG00000126698.10	34	17	15	35	101	0.374936	0.886456
chr1	28200559	28229019	-	ENSG00000126698.10	9	16	7	14	46	-0.453588	0.901635
chr1	28200559	28203780	-	ENSG00000126698.10	7	10	2	6	25	-0.550479	0.915072
chr1	28200559	28210586	-	ENSG00000126698.10	23	18	9	36	86	-0.31039	0.918969
chr1	28200559	28232941	-	ENSG00000126698.10	26	24	18	30	98	0.182688	0.953422
chr1	28200559	28209975	-	ENSG00000126698.10	30	13	7	29	79	0.201789	0.958383
chr1	28200559	28205297	-	ENSG00000126698.10	6	6	4	11	27	-0.254457	0.964444
chr1	28200559	28233029	-	ENSG00000126698.10	2336	2049	1349	2801	8535	0.0621382	0.96579
chr1	28200559	28203753	-	ENSG00000126698.10	25	24	11	27	87	-0.105335	0.975449
chr1	28200559	28208379	-	ENSG00000126698.10	132	85	46	141	404	0.0550677	0.979541
chr1	28200559	28214961	-	ENSG00000126698.10	15	10	8	25	58	-0.0957246	0.981487
chr1	28200559	28201226	-	ENSG00000126698.10	10	12	8	14	44	-0.0390356	0.993623
chr1	28200559	28201257	-	ENSG00000126698.10	68	42	34	103	247	-0.00739572	0.997941
chr1	28200559	28237155	-	ENSG00000126698.10	2	0	2	0	4	3.97874	NA
chr1	28200559	28232974	-	ENSG00000126698.10	1	7	3	8	19	-1.27344	NA
chr1	28200559	28229002	-	ENSG00000126698.10	4	3	1	3	11	0.0555714	NA
chr1	28200559	28208350	-	ENSG00000126698.10	3	2	2	2	9	0.773238	NA
chr1	28200559	28205278	-	ENSG00000126698.10	1	2	2	6	11	-0.712688	NA
chr1	28200559	28201309	-	ENSG00000126698.10	2	1	0	5	8	-1.22041	NA
chr1	28200885	28233029	-	ENSG00000126698.10	61	51	39	77	228	0.130925	0.955024
chr1	28203817	28233029	-	ENSG00000126698.10	6	6	1	4	17	-0.27853	NA
chr1	28205263	28233029	-	ENSG00000126698.10	3	2	2	0	7	1.60621	NA
chr1	28233267	28237075	-	NA	32	3	6	2	43	3.17617	0.0905462
chr1	28233267	28237030	-	NA	21	2	11	4	38	2.88583	0.1123
chr1	28234084	28237030	-	NA	41	4	15	4	64	3.17374	0.0162497
chr1	28234084	28237075	-	NA	33	3	11	3	50	3.22824	0.0376675
chr1	28236076	28238098	+	ENSG00000130770.17	2	0	1	1	4	2.06381	NA
chr1	28236154	28238098	+	ENSG00000130770.17	5399	2541	2097	3303	13340	0.736691	0.21783
chr1	28236154	28237954	+	ENSG00000130770.17	3	2	0	0	5	0.536857	NA
chr1	28236374	28238098	+	ENSG00000130770.17	2	2	2	4	10	-0.00665357	NA
chr1	28236416	28238098	+	ENSG00000130770.17	5	1	2	1	9	2.18724	NA
chr1	28236437	28238098	+	ENSG00000130770.17	32	13	6	11	62	0.916331	0.730791
chr1	28259504	28282490	+	ENSG00000130766.4	6	0	2	1	9	3.40425	NA
chr1	28259524	28282490	+	ENSG00000130766.4	9	6	5	5	25	0.75212	0.869938
chr1	28329024	28335964	+	ENSG00000130772.13	39	17	15	29	100	0.65117	0.763264
chr1	28329024	28335876	+	ENSG00000130772.13	7	2	2	5	16	0.779891	NA
chr1	28329038	28335964	+	ENSG00000130772.13	3	0	0	3	6	0.384857	NA
chr1	28369719	28500362	+	ENSG00000204138.12	4	2	0	6	12	-0.700823	NA
chr1	28505192	28505825	-	NA	8	7	2	4	21	0.11968	NA
chr1	28505192	28505861	-	NA	3	6	3	5	17	-0.390149	NA
chr1	28505192	28505909	-	NA	4	4	2	3	13	0.154225	NA
chr1	28505943	28509633	+	ENSG00000242125.3	0	2	0	4	6	-3.47094	NA
chr1	28505978	28509633	+	ENSG00000242125.3	56	39	20	55	170	0.0824739	0.975449
chr1	28506044	28538983	+	ENSG00000180198.15	120	88	79	89	376	0.616109	0.570218
chr1	28506044	28510890	+	ENSG00000242125.3	36	30	13	88	167	-0.7939	0.638862
chr1	28506044	28509291	+	ENSG00000242125.3	46	21	15	35	117	0.517257	0.818015
chr1	28506044	28539083	+	ENSG00000180198.15	28	9	9	25	71	0.564518	0.849197
chr1	28506044	28509633	+	ENSG00000242125.3	1508	1397	924	1874	5703	0.0398872	0.978347
chr1	28506044	28539196	+	ENSG00000180198.15	4	1	1	4	10	0.443647	NA
chr1	28506044	28539178	+	ENSG00000180198.15	0	0	0	4	4	-2.7044	NA
chr1	28506044	28538166	+	ENSG00000180198.15	3	3	4	2	12	1.00849	NA
chr1	28506044	28508963	+	ENSG00000242125.3	3	2	0	6	11	-1.09893	NA
chr1	28506044	28577759	+	ENSG00000180198.15	1	5	0	2	8	-2.50673	NA
chr1	28506538	28509633	+	ENSG00000242125.3	0	9	0	5	14	-4.84094	NA
chr1	28509272	28509633	+	ENSG00000242125.3	3	2	0	2	7	-0.238722	NA
chr1	28518204	28538983	+	ENSG00000180198.15	7	4	3	6	20	0.425442	NA
chr1	28518255	28538983	+	ENSG00000180198.15	92	172	76	272	612	-0.864425	0.264454
chr1	28518255	28539083	+	ENSG00000180198.15	17	19	6	45	87	-1.02208	0.618783
chr1	28518255	28538166	+	ENSG00000180198.15	6	10	4	22	42	-1.14842	0.701537
chr1	28518255	28539196	+	ENSG00000180198.15	0	5	1	3	9	-2.45612	NA
chr1	28518283	28538983	+	ENSG00000180198.15	35	98	40	174	347	-1.25964	0.138685
chr1	28518283	28539083	+	ENSG00000180198.15	7	11	4	21	43	-1.04628	0.733312
chr1	28518283	28539196	+	ENSG00000180198.15	0	0	0	5	5	-3.02598	NA
chr1	28518283	28538166	+	ENSG00000180198.15	1	6	2	2	11	-0.936942	NA
chr1	28553017	28577759	+	ENSG00000180098.9	5	0	5	1	11	3.90017	NA
chr1	28553038	28577759	+	ENSG00000180098.9	7	5	5	7	24	0.494749	0.922293
chr1	28553085	28577759	+	ENSG00000180098.9	523	432	340	468	1763	0.391072	0.679169
chr1	28553085	28577715	+	ENSG00000180098.9	3	4	0	3	10	-1.05599	NA
chr1	28553085	28567789	+	ENSG00000180098.9	0	4	1	2	7	-2.03682	NA
chr1	28553259	28577759	+	ENSG00000180098.9	2	1	6	2	11	2.15329	NA
chr1	28553271	28577759	+	ENSG00000180098.9	1	0	2	4	7	0.425202	NA
chr1	28571204	28577759	+	ENSG00000180098.9	3	1	2	3	9	0.873741	NA
chr1	28578539	28581872	-	ENSG00000197989.13	120	197	60	240	617	-0.858981	0.248674
chr1	28603099	28643026	-	ENSG00000120656.11	622	368	318	463	1771	0.603414	0.386121
chr1	28603099	28648269	-	ENSG00000120656.11	6	0	0	2	8	1.91972	NA
chr1	28603099	28643113	-	ENSG00000120656.11	7	2	2	6	17	0.604579	NA
chr1	28603099	28643101	-	ENSG00000120656.11	2	1	1	4	8	-0.197827	NA
chr1	28603257	28643026	-	ENSG00000120656.11	9	2	0	5	16	0.604111	NA
chr1	28603355	28643026	-	ENSG00000120656.11	82	54	25	66	227	0.181836	0.938711
chr1	28668732	28715249	+	ENSG00000162419.12	1	1	0	3	5	-1.49526	NA
chr1	28668732	28714908	+	ENSG00000162419.12	3	0	0	2	5	0.952186	NA
chr1	28736052	28737667	-	NA	22	7	12	6	47	1.79618	0.339821
chr1	28736052	28736692	-	NA	3	1	2	0	6	2.69324	NA
chr1	28736543	28769774	+	ENSG00000198492.15	4	1	1	4	10	0.443647	NA
chr1	28736624	28769774	+	ENSG00000198492.15	3	15	1	11	30	-2.36446	0.401881
chr1	28736812	28769774	+	ENSG00000198492.15	21	37	12	40	110	-0.792009	0.665864
chr1	28736940	28769774	+	ENSG00000198492.15	352	569	363	702	1986	-0.274032	0.834287
chr1	28737056	28769774	+	ENSG00000198492.15	13	30	18	23	84	-0.242626	0.944421
chr1	28737773	28769774	+	ENSG00000198492.15	10	8	4	5	27	0.432244	0.933127
chr1	28742686	28769774	+	ENSG00000198492.15	2	2	0	4	8	-1.29627	NA
chr1	28743460	28769774	+	ENSG00000198492.15	0	1	2	1	4	0.799657	NA
chr1	28743691	28769774	+	ENSG00000198492.15	0	4	1	2	7	-2.03682	NA
chr1	28769368	28769774	+	ENSG00000198492.15	1	3	5	5	14	0.344174	NA
chr1	28769441	28769774	+	ENSG00000198492.15	2	7	6	17	32	-0.848973	0.843333
chr1	28769456	28769774	+	ENSG00000198492.15	2	7	4	3	16	-0.218854	NA
chr1	28887103	29030445	+	ENSG00000159023.20	3	3	2	4	12	-0.00782647	NA
chr1	28887103	29120039	+	ENSG00000159023.20	107	12	24	38	181	1.78275	0.0915925
chr1	28887128	29030445	+	ENSG00000159023.20	0	3	2	0	5	0.00488996	NA
chr1	28887128	29120039	+	ENSG00000159023.20	96	10	26	27	159	2.12252	0.026876
chr1	28887172	29120039	+	ENSG00000159023.20	18	0	6	3	27	3.48254	0.168435
chr1	28982246	28982645	-	ENSG00000225616.2	59	13	18	58	148	0.591191	0.793078
chr1	29118915	29120039	+	ENSG00000159023.20	5	1	4	5	15	1.20044	NA
chr1	29119359	29120039	+	ENSG00000159023.20	32	7	3	8	50	1.4441	0.576954
chr1	29147747	29181847	-	ENSG00000116350.16	61	115	97	258	531	-0.542449	0.708375
chr1	29147747	29181925	-	ENSG00000116350.16	1	11	0	7	19	-3.80838	NA
chr1	29147747	29181770	-	ENSG00000116350.16	3	2	0	2	7	-0.238722	NA
chr1	29147836	29181847	-	ENSG00000116350.16	9	15	14	63	101	-1.03792	0.626968
chr1	29147836	29181925	-	ENSG00000116350.16	1	2	1	1	5	-0.148197	NA
chr1	29147887	29181847	-	ENSG00000116350.16	4	9	5	24	42	-1.24099	0.677427
chr1	29192882	29230924	-	ENSG00000116353.15	3	1	3	1	8	2.11066	NA
chr1	29193823	29230924	-	ENSG00000116353.15	10	10	4	11	35	-0.200793	0.968583
chr1	30718738	30726804	+	ENSG00000186056.9	3	1	0	1	5	0.744894	NA
chr1	30731693	30733428	+	NA	8	0	1	1	10	3.46254	NA
chr1	30731693	30738598	+	NA	9	0	5	1	15	4.28165	NA
chr1	30731741	30733428	+	NA	5	0	0	0	5	3.89885	NA
chr1	30731741	30738598	+	NA	2	0	1	2	5	1.19625	NA
chr1	30731934	30733428	+	NA	2	1	2	0	5	2.42932	NA
chr1	30731934	30738598	+	NA	3	0	1	0	4	3.79596	NA
chr1	30731966	30738598	+	NA	13	0	8	2	23	3.95205	0.139166
chr1	30731966	30733428	+	NA	4	0	3	0	7	4.73636	NA
chr1	30731988	30738598	+	NA	20	2	8	0	30	4.10008	0.0793987
chr1	30731988	30733428	+	NA	23	2	6	4	35	2.64227	0.214782
chr1	30731988	30738657	+	NA	5	1	0	0	6	2.34715	NA
chr1	30732052	30733428	+	NA	2	0	1	3	6	0.625554	NA
chr1	30732052	30738598	+	NA	4	3	2	0	9	1.22352	NA
chr1	30732122	30738598	+	NA	92	2	43	6	143	4.53637	8.21667e-07
chr1	30732122	30733428	+	NA	42	4	17	6	69	2.97047	0.0172882
chr1	30732122	30738657	+	NA	33	3	16	5	57	3.06043	0.0258491
chr1	30732122	30733217	+	NA	5	0	1	0	6	4.31356	NA
chr1	30732122	30733403	+	NA	8	1	4	0	13	3.94963	NA
chr1	30778682	30779346	+	NA	3	4	0	0	7	-0.462329	NA
chr1	30931506	31065693	-	ENSG00000134644.15	11	5	2	21	39	-0.570978	0.897216
chr1	31155098	31155828	+	NA	96	23	26	27	172	1.61131	0.10542
chr1	31259570	31296782	-	ENSG00000060688.12	366	394	189	364	1313	-0.0609133	0.972175
chr1	31259674	31296782	-	ENSG00000060688.12	615	549	343	636	2143	0.124204	0.927142
chr1	31259674	31296722	-	ENSG00000060688.12	1	3	0	3	7	-2.19111	NA
chr1	31286960	31296782	-	ENSG00000060688.12	0	3	0	5	8	-3.90666	NA
chr1	31296977	31364933	+	ENSG00000121766.15	1	0	4	1	6	3.09811	NA
chr1	31296977	31364917	+	ENSG00000121766.15	3	1	1	2	7	0.832579	NA
chr1	31297032	31364917	+	ENSG00000121766.15	257	128	56	374	815	-0.29028	0.878559
chr1	31297032	31364933	+	ENSG00000121766.15	76	108	102	151	437	0.0706605	0.975449
chr1	31297032	31377484	+	ENSG00000121766.15	2	1	4	3	10	1.30295	NA
chr1	31297032	31364830	+	ENSG00000121766.15	3	4	1	4	12	-0.643888	NA
chr1	31348912	31364917	+	ENSG00000121766.15	2	0	0	2	4	0.386203	NA
chr1	31629867	31644873	-	ENSG00000162517.12	401	217	70	490	1178	-0.25327	0.892862
chr1	31906423	31907232	-	ENSG00000184007.19	5	12	11	6	34	0.390122	0.934635
chr1	31906423	31919017	-	ENSG00000184007.19	2	1	0	1	4	0.172096	NA
chr1	31906423	31907288	-	ENSG00000184007.19	4	0	1	6	11	0.279639	NA
chr1	31906423	31906946	-	ENSG00000184007.19	1	3	1	2	7	-0.868098	NA
chr1	31906423	31906724	-	ENSG00000184007.19	3	0	2	0	5	4.23041	NA
chr1	32013870	32043874	+	ENSG00000121774.17	544	502	490	666	2202	0.364534	0.724839
chr1	32013870	32060849	+	ENSG00000121774.17	13	6	3	7	29	0.617573	0.89259
chr1	32013870	32042952	+	ENSG00000121774.17	13	13	9	25	60	-0.265568	0.946081
chr1	32013870	32042848	+	ENSG00000121774.17	5	6	7	8	26	0.370492	0.946512
chr1	32013870	32038264	+	ENSG00000121774.17	3	1	0	7	11	-1.04155	NA
chr1	32033197	32043874	+	ENSG00000121774.17	4	9	2	11	26	-1.30833	0.736351
chr1	32037990	32043874	+	ENSG00000121774.17	3	3	1	3	10	-0.230967	NA
chr1	32043175	32043874	+	ENSG00000121774.17	14	14	14	13	55	0.559565	0.85872
chr1	32043195	32043874	+	ENSG00000121774.17	3	1	3	0	7	3.03672	NA
chr1	32043217	32043874	+	ENSG00000121774.17	0	3	5	2	10	0.770014	NA
chr1	32072902	32102861	+	ENSG00000121775.17	24	24	4	32	84	-0.695254	0.796152
chr1	32072939	32102861	+	ENSG00000121775.17	395	221	158	275	1049	0.538773	0.547808
chr1	32072939	32101054	+	ENSG00000121775.17	2	0	0	2	4	0.386203	NA
chr1	32072996	32102861	+	ENSG00000121775.17	196	67	70	125	458	0.883379	0.309896
chr1	32072996	32101054	+	ENSG00000121775.17	1	1	2	0	4	2.10655	NA
chr1	32074962	32102861	+	ENSG00000121775.17	2	10	1	15	28	-2.60263	0.379433
chr1	32108056	32171438	+	ENSG00000025800.13	30	18	2	56	106	-0.882629	0.732693
chr1	32108056	32176563	+	ENSG00000025800.13	8	5	6	3	22	1.23288	0.757183
chr1	32108056	32171416	+	ENSG00000025800.13	1	2	0	5	8	-2.31041	NA
chr1	32108056	32159453	+	ENSG00000025800.13	0	3	0	5	8	-3.90666	NA
chr1	32108081	32171438	+	ENSG00000025800.13	0	1	1	2	4	-0.830581	NA
chr1	32179675	32198284	+	ENSG00000084652.15	1	1	1	2	5	-0.00868724	NA
chr1	32179715	32198284	+	ENSG00000084652.15	8	3	5	5	21	1.19145	NA
chr1	32179743	32198284	+	ENSG00000084652.15	2	0	2	4	8	0.735259	NA
chr1	32200383	32205385	+	ENSG00000160050.14	3	3	3	1	10	1.00847	NA
chr1	32200595	32205385	+	ENSG00000160050.14	1691	1388	870	1522	5471	0.223555	0.843948
chr1	32201640	32205385	+	ENSG00000160050.14	8	2	2	3	15	1.35052	NA
chr1	32201658	32205385	+	ENSG00000160050.14	34	12	3	8	57	1.04716	0.72341
chr1	32201701	32205385	+	ENSG00000160050.14	1050	432	398	399	2279	1.13285	0.0498432
chr1	32204027	32205385	+	ENSG00000160050.14	3	1	1	3	8	0.456129	NA
chr1	32205643	32208681	+	ENSG00000160051.11	12	1	8	15	36	0.968143	0.802638
chr1	32205671	32208681	+	ENSG00000160051.11	41	17	9	36	103	0.285723	0.92568
chr1	32216199	32222353	-	ENSG00000160055.19	0	3	3	5	11	-0.588452	NA
chr1	32216199	32222334	-	ENSG00000160055.19	2	4	3	12	21	-1.01109	NA
chr1	32222407	32231601	+	ENSG00000084623.11	1340	1414	674	2033	5461	-0.336471	0.70148
chr1	32222407	32231478	+	ENSG00000084623.11	0	7	1	6	14	-3.15332	NA
chr1	32222448	32231601	+	ENSG00000084623.11	1	7	2	12	22	-2.04731	NA
chr1	32228531	32231601	+	ENSG00000084623.11	1	1	0	3	5	-1.49526	NA
chr1	32230951	32231601	+	ENSG00000084623.11	1	2	0	2	5	-1.61169	NA
chr1	32230963	32231601	+	ENSG00000084623.11	6	4	1	3	14	0.244947	NA
chr1	32292104	32333625	+	ENSG00000116478.11	532	565	465	696	2258	0.186025	0.888978
chr1	32331741	32333625	+	ENSG00000116478.11	3	1	0	4	8	-0.420365	NA
chr1	32331765	32333625	+	ENSG00000116478.11	4	3	0	0	7	0.359922	NA
chr1	32332138	32333625	+	ENSG00000116478.11	0	4	2	3	9	-1.09542	NA
chr1	32333045	32333625	+	ENSG00000116478.11	5	0	3	3	11	2.03662	NA
chr1	32333840	32336230	-	ENSG00000175130.6	66	56	61	91	274	0.349135	0.839434
chr1	32333943	32336230	-	ENSG00000175130.6	4	9	5	6	24	-0.240771	0.968172
chr1	32334076	32336230	-	ENSG00000175130.6	41	46	18	70	175	-0.54489	0.755821
chr1	32335362	32349096	+	NA	8	2	6	5	21	1.55411	NA
chr1	32361271	32394441	-	ENSG00000160058.18	81	3	27	4	115	4.31833	3.12927e-05
chr1	32365112	32394441	-	ENSG00000160058.18	433	146	212	204	995	1.31334	0.00944105
chr1	32365112	32378023	-	ENSG00000160058.18	1	0	2	1	4	2.28172	NA
chr1	32365170	32394441	-	ENSG00000160058.18	64	12	17	24	117	1.54727	0.220863
chr1	32365276	32394441	-	ENSG00000160058.18	15	9	2	2	28	0.738283	0.883531
chr1	32375513	32394441	-	ENSG00000160058.18	10	13	6	11	40	-0.172239	0.970947
chr1	32620825	32650545	-	ENSG00000176261.15	86	57	27	131	301	-0.310762	0.87449
chr1	32621758	32650545	-	ENSG00000176261.15	9	3	1	22	35	-0.888675	0.849541
chr1	32621832	32650951	-	ENSG00000176261.15	15	8	5	5	33	0.921997	0.802638
chr1	32621832	32650545	-	ENSG00000176261.15	1174	1053	473	1473	4173	-0.222036	0.851513
chr1	32621832	32650932	-	ENSG00000176261.15	4	6	3	6	19	-0.314675	NA
chr1	32621832	32650480	-	ENSG00000176261.15	2	5	2	3	12	-0.551589	NA
chr1	32627210	32650545	-	ENSG00000176261.15	18	23	2	30	73	-1.12602	0.636773
chr1	32651214	32680651	+	ENSG00000162521.18	368	169	261	221	1019	1.18169	0.0256537
chr1	32651214	32680503	+	ENSG00000162521.18	68	37	24	63	192	0.286496	0.89237
chr1	32651214	32681120	+	ENSG00000162521.18	2	4	3	4	13	-0.114447	NA
chr1	32651242	32680503	+	ENSG00000162521.18	16	14	3	34	67	-0.94895	0.721217
chr1	32651242	32680651	+	ENSG00000162521.18	80	62	61	85	288	0.447161	0.757183
chr1	32651242	32681120	+	ENSG00000162521.18	2	1	0	1	4	0.172096	NA
chr1	32651280	32680503	+	ENSG00000162521.18	5	21	10	23	59	-0.946541	0.723726
chr1	32651280	32680651	+	ENSG00000162521.18	58	66	59	92	275	0.125121	0.9568
chr1	32651280	32681120	+	ENSG00000162521.18	3	3	0	1	7	-0.344767	NA
chr1	32651280	32680700	+	ENSG00000162521.18	1	1	0	5	7	-2.03191	NA
chr1	32679991	32680651	+	ENSG00000162521.18	2	2	3	2	9	0.898133	NA
chr1	32753999	32774970	+	ENSG00000162522.10	3	0	0	4	7	-0.0178578	NA
chr1	32773030	32774970	+	ENSG00000162522.10	0	1	2	4	7	-0.412405	NA
chr1	32774779	32817330	-	ENSG00000134684.10	2	10	1	8	21	-2.20203	NA
chr1	32775239	32817330	-	ENSG00000134684.10	923	953	284	1563	3723	-0.689471	0.365856
chr1	32775239	32817414	-	ENSG00000134684.10	64	60	17	111	252	-0.696049	0.630016
chr1	32775239	32817449	-	ENSG00000134684.10	0	3	1	5	9	-2.33612	NA
chr1	32775239	32817272	-	ENSG00000134684.10	2	3	0	7	12	-1.98831	NA
chr1	32775239	32811040	-	ENSG00000134684.10	5	3	3	6	17	0.333361	NA
chr1	32775239	32810669	-	ENSG00000134684.10	5	1	0	5	11	0.0509993	NA
chr1	32775239	32775683	-	ENSG00000134684.10	3	2	1	2	8	0.352244	NA
chr1	32775659	32817330	-	ENSG00000134684.10	4	4	0	7	15	-1.19669	NA
chr1	32775681	32817330	-	ENSG00000134684.10	19	39	27	48	133	-0.329188	0.894412
chr1	32775681	32817414	-	ENSG00000134684.10	0	4	2	1	7	-0.686278	NA
chr1	32810242	32817330	-	ENSG00000134684.10	4	2	1	7	14	-0.401367	NA
chr1	32817580	32856183	+	ENSG00000116497.17	2	4	0	2	8	-1.44285	NA
chr1	32817602	32856183	+	ENSG00000116497.17	14	3	1	10	28	0.529466	0.924343
chr1	32817623	32856183	+	ENSG00000116497.17	19	16	1	34	70	-1.0304	0.711441
chr1	32817623	32858874	+	ENSG00000116497.17	1	1	0	4	6	-1.78891	NA
chr1	32817653	32856183	+	ENSG00000116497.17	7	12	1	12	32	-1.30298	0.712867
chr1	32894595	32901365	-	ENSG00000121900.18	5	1	2	2	10	1.65877	NA
chr1	33007987	33036848	-	ENSG00000004455.16	0	8	0	17	25	-5.52293	NA
chr1	33007987	33008673	-	ENSG00000004455.16	3	3	0	0	6	-0.0494346	NA
chr1	33008883	33036848	-	ENSG00000004455.16	42	50	11	150	253	-1.47632	0.154537
chr1	33009921	33036848	-	ENSG00000004455.16	85	152	48	238	523	-1.08056	0.115445
chr1	33009921	33036932	-	ENSG00000004455.16	0	3	0	1	4	-3.08074	NA
chr1	33010066	33036848	-	ENSG00000004455.16	6	16	4	12	38	-1.07472	0.73853
chr1	33010080	33036848	-	ENSG00000004455.16	3	8	3	15	29	-1.3754	0.69889
chr1	33010546	33036848	-	ENSG00000004455.16	0	7	3	9	19	-1.65967	NA
chr1	33013045	33036848	-	ENSG00000004455.16	223	389	103	485	1200	-1.01438	0.07764
chr1	33013045	33036932	-	ENSG00000004455.16	3	5	0	9	17	-1.92353	NA
chr1	33017749	33036848	-	ENSG00000004455.16	0	3	0	3	6	-3.55198	NA
chr1	33019750	33036848	-	ENSG00000004455.16	1	3	0	7	11	-2.82525	NA
chr1	33323626	33349897	-	ENSG00000134686.18	17	17	7	57	98	-1.11676	0.557483
chr1	33323626	33349772	-	ENSG00000134686.18	7	5	3	16	31	-0.565887	0.902846
chr1	34853498	34859741	-	ENSG00000163866.8	1	1	0	3	5	-1.49526	NA
chr1	34853522	34859741	-	ENSG00000163866.8	15	16	9	17	57	-0.0218713	0.995708
chr1	34853522	34859771	-	ENSG00000163866.8	7	8	1	4	20	-0.391698	NA
chr1	34855048	34859741	-	ENSG00000163866.8	127	188	77	268	660	-0.688417	0.394795
chr1	34855048	34859771	-	ENSG00000163866.8	48	49	18	74	189	-0.491706	0.785527
chr1	34981526	34985325	-	ENSG00000243749.1	93	58	66	73	290	0.765195	0.460286
chr1	34981577	34985325	-	ENSG00000243749.1	137	113	94	102	446	0.544253	0.639443
chr1	35183602	35189041	-	ENSG00000116560.10	6	16	2	12	36	-1.48029	0.619653
chr1	35183602	35189264	-	ENSG00000116560.10	0	3	0	2	5	-3.33545	NA
chr1	35183602	35189081	-	ENSG00000116560.10	0	1	2	2	5	0.274841	NA
chr1	35183602	35188058	-	ENSG00000116560.10	4	2	0	2	8	0.165092	NA
chr1	35183602	35188028	-	ENSG00000116560.10	2	3	2	13	20	-1.35786	NA
chr1	35183602	35187217	-	ENSG00000116560.10	1	4	1	6	12	-1.79151	NA
chr1	35183602	35184300	-	ENSG00000116560.10	3	5	1	11	20	-1.54961	NA
chr1	35183756	35189041	-	ENSG00000116560.10	0	4	0	2	6	-3.62887	NA
chr1	35184122	35189041	-	ENSG00000116560.10	1	12	2	10	25	-2.34955	0.469186
chr1	35184122	35188058	-	ENSG00000116560.10	1	1	0	5	7	-2.03191	NA
chr1	35184122	35188028	-	ENSG00000116560.10	8	2	2	3	15	1.35052	NA
chr1	35184122	35187241	-	ENSG00000116560.10	0	2	2	1	5	0.131402	NA
chr1	35184122	35187217	-	ENSG00000116560.10	0	2	1	3	6	-1.63508	NA
chr1	35433492	35557403	-	ENSG00000142687.17	3	2	1	2	8	0.352244	NA
chr1	35557800	35566772	+	ENSG00000020129.15	4	5	4	18	31	-0.890398	0.835441
chr1	35599544	35641526	-	ENSG00000126067.11	1	1	2	3	7	0.297004	NA
chr1	35601585	35641526	-	ENSG00000126067.11	6	8	4	13	31	-0.57236	0.896465
chr1	35601706	35641526	-	ENSG00000126067.11	2	0	2	2	6	1.71078	NA
chr1	35601821	35641526	-	ENSG00000126067.11	55	53	30	143	281	-0.679174	0.614364
chr1	35601914	35641526	-	ENSG00000126067.11	6	12	6	26	50	-1.07847	0.69328
chr1	35603139	35641526	-	ENSG00000126067.11	492	531	180	841	2044	-0.633403	0.403324
chr1	35603165	35641526	-	ENSG00000126067.11	9	4	2	11	26	-0.0410277	0.995363
chr1	35713876	35718884	-	ENSG00000142686.7	1	5	3	2	11	-0.251581	NA
chr1	35734253	35769967	-	ENSG00000092853.13	12	4	1	15	32	-0.192298	0.975264
chr1	35734253	35734880	-	ENSG00000092853.13	8	1	2	6	17	0.974448	NA
chr1	35734970	35769967	-	ENSG00000092853.13	7	4	3	6	20	0.425442	NA
chr1	35735268	35769967	-	ENSG00000092853.13	1	1	2	2	6	0.67799	NA
chr1	35751297	35769967	-	ENSG00000092853.13	4	2	0	4	10	-0.335143	NA
chr1	35751316	35769967	-	ENSG00000092853.13	5	6	3	5	19	-0.0469797	NA
chr1	35751348	35769967	-	ENSG00000092853.13	2	0	0	2	4	0.386203	NA
chr1	35759347	35769967	-	ENSG00000092853.13	1	5	3	4	13	-0.556767	NA
chr1	35759395	35769967	-	ENSG00000092853.13	5	6	2	26	39	-1.66113	0.574043
chr1	35759395	35769994	-	ENSG00000092853.13	1	0	0	3	4	-0.957091	NA
chr1	35759576	35769967	-	ENSG00000092853.13	0	1	1	3	5	-1.22098	NA
chr1	35763160	35769967	-	ENSG00000092853.13	4	1	1	3	9	0.739503	NA
chr1	35770095	35806939	+	NA	2	0	3	0	5	4.36804	NA
chr1	35770130	35806939	+	NA	3	0	2	0	5	4.23041	NA
chr1	36087419	36093931	+	ENSG00000116863.10	2	0	3	1	6	2.97349	NA
chr1	36087419	36088274	+	ENSG00000092850.11	2	1	1	1	5	0.994222	NA
chr1	36088895	36093931	+	ENSG00000116863.10	131	155	106	320	712	-0.434587	0.709716
chr1	36136574	36149486	-	ENSG00000054116.11	609	630	296	832	2367	-0.269628	0.802638
chr1	36136574	36137155	-	ENSG00000054116.11	2	4	2	17	25	-1.75457	NA
chr1	36137036	36149486	-	ENSG00000054116.11	99	175	58	218	550	-0.874128	0.248472
chr1	36156123	36180847	+	ENSG00000116871.15	5	15	2	16	38	-1.75743	0.504174
chr1	36156152	36180847	+	ENSG00000116871.15	172	191	108	442	913	-0.640067	0.469893
chr1	36171566	36180847	+	ENSG00000116871.15	1	3	1	5	10	-1.45389	NA
chr1	36178967	36180847	+	ENSG00000116871.15	3	8	2	6	19	-1.07438	NA
chr1	36178986	36180847	+	ENSG00000116871.15	7	11	2	8	28	-0.776728	0.866163
chr1	36179019	36180847	+	ENSG00000116871.15	2	5	0	4	11	-1.95724	NA
chr1	36179284	36180847	+	ENSG00000116871.15	22	29	6	40	97	-0.93793	0.63423
chr1	36179305	36180847	+	ENSG00000116871.15	1	3	2	4	10	-0.601434	NA
chr1	36224429	36305348	+	ENSG00000054118.13	5	3	2	4	14	0.404359	NA
chr1	36224429	36304569	+	ENSG00000054118.13	2	1	1	1	5	0.994222	NA
chr1	36224447	36305348	+	ENSG00000054118.13	0	1	0	3	4	-2.84372	NA
chr1	36289387	36305348	+	ENSG00000054118.13	4	3	0	2	9	-0.193706	NA
chr1	36289387	36304569	+	ENSG00000054118.13	1	2	0	1	4	-1.27258	NA
chr1	36339630	36385924	-	ENSG00000196182.10	27	5	4	17	53	0.86226	0.794827
chr1	36339630	36385893	-	ENSG00000196182.10	9	1	0	6	16	0.667435	NA
chr1	36393437	36397906	-	ENSG00000181817.5	185	554	105	903	1747	-1.85121	1.61063e-05
chr1	36393437	36397945	-	ENSG00000181817.5	5	11	2	19	37	-1.65591	0.555734
chr1	36393437	36397868	-	ENSG00000181817.5	0	3	1	6	10	-2.49332	NA
chr1	36455775	36464285	-	ENSG00000116898.11	34	83	39	117	273	-0.881113	0.436211
chr1	36455775	36464000	-	ENSG00000116898.11	4	8	10	9	31	0.37583	0.940149
chr1	36455775	36464249	-	ENSG00000116898.11	6	5	5	13	29	-0.131133	0.98137
chr1	36455775	36464382	-	ENSG00000116898.11	5	1	0	5	11	0.0509993	NA
chr1	36455775	36464345	-	ENSG00000116898.11	0	3	0	4	7	-3.74021	NA
chr1	36455775	36464312	-	ENSG00000116898.11	1	11	3	8	23	-1.67626	NA
chr1	36455775	36463838	-	ENSG00000116898.11	0	2	2	0	4	0.609943	NA
chr1	37454881	37474407	-	ENSG00000233621.1	10	0	5	2	17	3.44892	NA
chr1	37474518	37484375	+	ENSG00000163874.10	4	1	1	4	10	0.443647	NA
chr1	37474552	37484375	+	ENSG00000163874.10	2	4	2	6	14	-0.778649	NA
chr1	37474580	37484375	+	ENSG00000163874.10	18	13	6	17	54	0.0544994	0.989849
chr1	37493179	37514754	-	ENSG00000163875.15	289	258	215	273	1035	0.398889	0.707609
chr1	37493179	37514806	-	ENSG00000163875.15	0	3	1	0	4	-1.10845	NA
chr1	37493314	37514754	-	ENSG00000163875.15	485	450	419	464	1818	0.484304	0.606215
chr1	37493314	37514806	-	ENSG00000163875.15	10	3	3	2	18	1.67868	NA
chr1	37493505	37514754	-	ENSG00000163875.15	6	4	2	3	15	0.513708	NA
chr1	37493799	37514754	-	ENSG00000163875.15	7	7	4	10	28	-0.165576	0.97662
chr1	37509530	37514754	-	ENSG00000163875.15	3	5	2	2	12	-0.127204	NA
chr1	37513427	37514754	-	ENSG00000163875.15	5	2	1	5	13	0.163574	NA
chr1	37536542	37554291	-	ENSG00000163877.10	26	32	14	61	133	-0.731174	0.674113
chr1	37536542	37554253	-	ENSG00000163877.10	0	0	2	4	6	0.035676	NA
chr1	37536899	37554291	-	ENSG00000163877.10	2	0	1	4	7	0.218911	NA
chr1	37566817	37595884	-	ENSG00000134697.12	35	107	9	101	252	-1.929	0.0217499
chr1	37566817	37595935	-	ENSG00000134697.12	473	736	293	918	2420	-0.650688	0.308353
chr1	37566817	37569183	-	ENSG00000134697.12	17	40	12	46	115	-1.10124	0.463907
chr1	37566817	37567735	-	ENSG00000134697.12	5	12	1	17	35	-1.9109	0.496775
chr1	37566817	37567762	-	ENSG00000134697.12	33	45	15	50	143	-0.585127	0.755821
chr1	37566817	37569044	-	ENSG00000134697.12	9	22	9	21	61	-0.758699	0.785527
chr1	37566817	37569003	-	ENSG00000134697.12	7	16	5	11	39	-0.757042	0.836646
chr1	37566817	37568983	-	ENSG00000134697.12	9	10	2	12	33	-0.671168	0.880036
chr1	37566817	37568299	-	ENSG00000134697.12	7	6	4	11	28	-0.139406	0.980493
chr1	37566817	37595855	-	ENSG00000134697.12	3	4	1	2	10	-0.301072	NA
chr1	37566817	37595818	-	ENSG00000134697.12	3	2	1	1	7	0.702377	NA
chr1	37566817	37583927	-	ENSG00000134697.12	0	2	1	1	4	-0.983406	NA
chr1	37566817	37583912	-	ENSG00000134697.12	0	1	0	5	6	-3.38467	NA
chr1	37566817	37576495	-	ENSG00000134697.12	2	3	0	4	9	-1.55274	NA
chr1	37566817	37574806	-	ENSG00000134697.12	1	3	2	5	11	-0.77303	NA
chr1	37566817	37574776	-	ENSG00000134697.12	0	1	0	3	4	-2.84372	NA
chr1	37566817	37574672	-	ENSG00000134697.12	2	2	1	1	6	0.34137	NA
chr1	37566817	37569111	-	ENSG00000134697.12	3	1	0	4	8	-0.420365	NA
chr1	37566817	37568921	-	ENSG00000134697.12	1	3	2	4	10	-0.601434	NA
chr1	37567758	37595935	-	ENSG00000134697.12	197	130	66	75	468	0.623078	0.644757
chr1	37567758	37595884	-	ENSG00000134697.12	9	17	1	3	30	-0.911257	0.8485
chr1	37567758	37569183	-	ENSG00000134697.12	7	4	1	6	18	-0.0153039	NA
chr1	37567758	37569044	-	ENSG00000134697.12	3	3	1	2	9	-0.0103386	NA
chr1	37567758	37569003	-	ENSG00000134697.12	1	1	1	3	6	-0.38751	NA
chr1	37568307	37595935	-	ENSG00000134697.12	155	60	27	52	294	0.925826	0.487956
chr1	37568307	37595884	-	ENSG00000134697.12	9	8	1	3	21	0.00448871	NA
chr1	37568307	37569183	-	ENSG00000134697.12	3	1	2	0	6	2.69324	NA
chr1	37568325	37595935	-	ENSG00000134697.12	26	23	8	3	60	0.547374	0.886113
chr1	37568325	37595884	-	ENSG00000134697.12	3	2	1	0	6	1.16662	NA
chr1	37590798	37595935	-	ENSG00000134697.12	17	6	0	6	29	0.638873	0.908072
chr1	37681571	37689873	-	ENSG00000116922.14	110	5	38	3	156	4.54476	8.14689e-07
chr1	37681571	37689837	-	ENSG00000116922.14	42	3	18	0	63	4.63863	0.00259462
chr1	37681571	37692231	-	ENSG00000116922.14	151	70	63	106	390	0.697876	0.484815
chr1	37681571	37690529	-	ENSG00000116922.14	325	485	231	614	1655	-0.495699	0.548435
chr1	37681571	37692195	-	ENSG00000116922.14	6	12	7	10	35	-0.248999	0.959846
chr1	37681571	37692287	-	ENSG00000116922.14	4	0	0	1	5	2.21104	NA
chr1	37681571	37692149	-	ENSG00000116922.14	2	1	3	4	10	0.6995	NA
chr1	37681571	37689701	-	ENSG00000116922.14	0	3	1	5	9	-2.33612	NA
chr1	37681571	37686286	-	ENSG00000116922.14	2	3	2	1	8	0.413057	NA
chr1	37692496	37709562	+	ENSG00000134690.10	9	32	21	51	113	-0.784593	0.711909
chr1	37692496	37709717	+	ENSG00000134690.10	63	57	34	83	237	-0.0740269	0.975449
chr1	37692516	37709562	+	ENSG00000134690.10	7	15	7	12	41	-0.466882	0.904444
chr1	37692516	37709717	+	ENSG00000134690.10	13	27	26	47	113	-0.242795	0.938828
chr1	37692540	37709717	+	ENSG00000134690.10	0	2	1	6	9	-2.26968	NA
chr1	37692540	37709562	+	ENSG00000134690.10	0	3	1	1	5	-1.4555	NA
chr1	37692557	37709717	+	ENSG00000134690.10	0	0	4	3	7	1.45534	NA
chr1	37708641	37709717	+	ENSG00000134690.10	6	1	5	2	14	2.42371	NA
chr1	37708641	37709562	+	ENSG00000134690.10	2	0	0	2	4	0.386203	NA
chr1	37802945	37808208	-	ENSG00000196449.3	127	172	36	444	779	-1.49479	0.0324693
chr1	37803589	37808208	-	ENSG00000196449.3	10	35	5	41	91	-1.91734	0.156466
chr1	37807753	37809454	+	ENSG00000197982.13	4	4	0	5	13	-0.952948	NA
chr1	37807794	37809454	+	ENSG00000197982.13	99	259	71	341	770	-1.32934	0.0179857
chr1	37807820	37809454	+	ENSG00000197982.13	8	47	8	78	141	-2.42181	0.0159832
chr1	37808222	37809454	+	ENSG00000197982.13	5	2	5	2	14	1.84565	NA
chr1	37808237	37809454	+	ENSG00000197982.13	34	30	21	33	118	0.250104	0.923146
chr1	37808269	37809454	+	ENSG00000197982.13	145	146	66	168	525	-0.175743	0.914083
chr1	37808296	37809454	+	ENSG00000197982.13	37	16	8	27	88	0.409987	0.888978
chr1	37808591	37809454	+	ENSG00000197982.13	5	9	0	2	16	-1.0938	NA
chr1	37846228	37859592	-	ENSG00000188786.9	7	20	6	35	68	-1.54373	0.400592
chr1	37860697	37931739	-	ENSG00000204084.12	4	0	2	4	10	1.20095	NA
chr1	37862087	37931739	-	ENSG00000204084.12	2	0	2	3	7	1.1414	NA
chr1	37956981	37990022	-	ENSG00000183431.11	4	6	2	2	14	-0.113553	NA
chr1	37957959	37990022	-	ENSG00000183431.11	510	1208	500	1463	3681	-0.85837	0.175621
chr1	37957959	37984713	-	ENSG00000183431.11	1	1	2	3	7	0.297004	NA
chr1	37957959	37978811	-	ENSG00000183431.11	0	1	1	3	5	-1.22098	NA
chr1	37957959	37969706	-	ENSG00000183431.11	4	5	3	13	25	-0.800442	NA
chr1	37957959	37969654	-	ENSG00000183431.11	3	5	2	2	12	-0.127204	NA
chr1	37957959	37969613	-	ENSG00000183431.11	0	2	1	3	6	-1.63508	NA
chr1	37969683	37990022	-	ENSG00000183431.11	6	5	0	12	23	-1.2125	NA
chr1	37990224	37991996	+	NA	2	1	0	1	4	0.172096	NA
chr1	37996772	38005514	-	ENSG00000183386.9	200	99	25	301	625	-0.494903	0.797192
chr1	37996772	38005542	-	ENSG00000183386.9	28	3	3	19	53	0.877045	0.807421
chr1	38012697	38023801	+	ENSG00000183520.11	3	5	1	0	9	-0.180811	NA
chr1	38012734	38023801	+	ENSG00000183520.11	85	247	67	330	729	-1.41708	0.0126632
chr1	38012734	38024824	+	ENSG00000183520.11	62	106	39	120	327	-0.712091	0.50872
chr1	38012734	38023705	+	ENSG00000183520.11	2	7	2	13	24	-1.76542	NA
chr1	38018546	38024824	+	ENSG00000183520.11	1	1	0	2	4	-1.124	NA
chr1	38018546	38023801	+	ENSG00000183520.11	1	2	1	2	6	-0.499266	NA
chr1	38838202	38859734	-	ENSG00000116954.7	17	4	8	2	31	2.40984	0.289245
chr1	38838202	38859749	-	ENSG00000116954.7	5	6	2	1	14	0.227888	NA
chr1	38838202	38839513	-	ENSG00000116954.7	4	0	0	0	4	3.57756	NA
chr1	38862458	38873348	-	ENSG00000214114.8	3	1	1	2	7	0.832579	NA
chr1	38862497	38873348	-	ENSG00000214114.8	3	2	2	7	14	-0.277368	NA
chr1	38862965	38873348	-	ENSG00000214114.8	68	18	19	55	160	0.682773	0.711572
chr1	38863217	38873348	-	ENSG00000214114.8	20	3	4	15	42	0.84129	0.821646
chr1	38863290	38873348	-	ENSG00000214114.8	1	4	0	4	9	-2.60157	NA
chr1	38863508	38873348	-	ENSG00000214114.8	233	207	138	293	871	0.0370032	0.982831
chr1	38863508	38873141	-	ENSG00000214114.8	1	1	1	1	4	0.510808	NA
chr1	38864448	38873348	-	ENSG00000214114.8	6	4	3	7	20	0.174301	NA
chr1	38864496	38873348	-	ENSG00000214114.8	631	603	412	619	2265	0.216918	0.862613
chr1	38864496	38873404	-	ENSG00000214114.8	3	1	0	3	7	-0.130115	NA
chr1	38864496	38873141	-	ENSG00000214114.8	4	4	2	3	13	0.154225	NA
chr1	38864589	38873348	-	ENSG00000214114.8	13	14	10	22	59	-0.128598	0.974917
chr1	38864627	38873348	-	ENSG00000214114.8	3	3	1	0	7	0.567708	NA
chr1	38872451	38873348	-	ENSG00000214114.8	2	4	2	5	13	-0.645282	NA
chr1	38991245	39005882	+	ENSG00000174574.15	8	2	4	4	18	1.47107	NA
chr1	38991288	39005882	+	ENSG00000174574.15	28	35	28	76	167	-0.387772	0.857979
chr1	38991288	39006058	+	ENSG00000174574.15	1	3	1	10	15	-2.09082	NA
chr1	39026350	39034614	+	ENSG00000168653.10	2587	2813	1711	3309	10420	-0.0449589	0.975449
chr1	39026350	39049717	+	ENSG00000168653.10	5	0	6	0	11	5.46976	NA
chr1	39026350	39035117	+	ENSG00000168653.10	10	2	2	9	23	0.550497	NA
chr1	39028868	39034614	+	ENSG00000168653.10	0	2	1	3	6	-1.63508	NA
chr1	39028897	39034614	+	ENSG00000168653.10	14	17	13	34	78	-0.344585	0.909134
chr1	39215265	39261768	+	ENSG00000127603.25	2	1	2	0	5	2.42932	NA
chr1	39560822	39576877	-	ENSG00000090621.13	11	2	3	11	27	0.579406	0.90899
chr1	39560822	39576790	-	ENSG00000090621.13	149	142	122	211	624	0.150339	0.926241
chr1	39560822	39576850	-	ENSG00000090621.13	18	33	16	20	87	-0.202966	0.953422
chr1	39560822	39576819	-	ENSG00000090621.13	4	6	9	16	35	-0.0306172	0.995625
chr1	39560822	39576865	-	ENSG00000090621.13	4	2	1	2	9	0.638103	NA
chr1	39560822	39567811	-	ENSG00000090621.13	3	1	0	0	4	1.59456	NA
chr1	39738843	39753698	+	ENSG00000084072.16	1	0	1	4	6	-0.257814	NA
chr1	39738882	39753698	+	ENSG00000084072.16	477	446	350	570	1843	0.198548	0.877582
chr1	39738882	39763913	+	ENSG00000084072.16	114	67	41	105	327	0.247986	0.890328
chr1	39738882	39754041	+	ENSG00000084072.16	19	19	10	23	71	-0.102355	0.978347
chr1	39841030	39883496	-	ENSG00000043514.15	9	9	4	16	38	-0.491926	0.904397
chr1	39841052	39883465	-	ENSG00000043514.15	7	13	4	16	40	-0.952817	0.77525
chr1	39841052	39883496	-	ENSG00000043514.15	261	279	153	322	1015	-0.0974217	0.953422
chr1	40040678	40072641	+	ENSG00000131236.16	2	2	2	11	17	-1.03887	NA
chr1	40040705	40072641	+	ENSG00000131236.16	2	0	2	2	6	1.71078	NA
chr1	40040759	40072641	+	ENSG00000131236.16	525	708	312	1287	2832	-0.753276	0.201967
chr1	40040864	40072641	+	ENSG00000131236.16	0	5	0	4	9	-4.16309	NA
chr1	40070221	40072641	+	ENSG00000131236.16	5	5	1	9	20	-0.853453	NA
chr1	40072713	40097247	-	ENSG00000131238.17	148	158	157	183	646	0.389487	0.773115
chr1	40256424	40257950	-	ENSG00000259943.1	188	67	66	69	390	1.24379	0.103377
chr1	40256424	40257916	-	ENSG00000259943.1	58	23	24	42	147	0.771824	0.618783
chr1	40256424	40257879	-	ENSG00000259943.1	2	0	3	1	6	2.97349	NA
chr1	40257190	40257950	-	ENSG00000259943.1	10	4	5	3	22	1.48244	0.682928
chr1	40257190	40257916	-	ENSG00000259943.1	2	1	0	1	4	0.172096	NA
chr1	40258194	40294173	+	ENSG00000084073.8	6	3	2	6	17	0.251496	NA
chr1	40258246	40294173	+	ENSG00000084073.8	14	78	9	93	194	-2.44	0.00327697
chr1	40258246	40294014	+	ENSG00000084073.8	2	17	4	20	43	-2.04557	0.375567
chr1	40373716	40423320	+	ENSG00000084070.11	49	28	14	94	185	-0.501796	0.816551
chr1	40373716	40422116	+	ENSG00000084070.11	1	7	0	13	21	-3.83609	NA
chr1	40373762	40423320	+	ENSG00000084070.11	8	21	4	68	101	-2.35443	0.0777942
chr1	40373762	40422116	+	ENSG00000084070.11	0	4	0	3	7	-3.80782	NA
chr1	40383828	40423320	+	ENSG00000084070.11	0	2	0	5	7	-3.66924	NA
chr1	40422573	40423320	+	ENSG00000084070.11	9	10	2	16	37	-0.877459	0.818148
chr1	40450115	40463714	+	ENSG00000187801.14	5	3	1	5	14	-0.0653941	NA
chr1	40508736	40516034	+	ENSG00000164002.11	7	3	2	0	12	1.73663	NA
chr1	40508761	40516034	+	ENSG00000164002.11	65	24	19	34	142	0.892718	0.558752
chr1	40531673	40548164	+	ENSG00000117010.15	10	17	2	22	51	-1.364	0.584902
chr1	40531673	40544673	+	ENSG00000117010.15	8	11	5	17	41	-0.623301	0.871068
chr1	40691605	40771117	+	ENSG00000066136.20	32	44	18	31	125	-0.20499	0.944506
chr1	40691605	40771601	+	ENSG00000066136.20	8	8	6	7	29	0.353734	0.946122
chr1	40691632	40771117	+	ENSG00000066136.20	15	15	5	13	48	-0.153049	0.973541
chr1	40691632	40771601	+	ENSG00000066136.20	2	2	2	7	13	-0.541711	NA
chr1	40691655	40771117	+	ENSG00000066136.20	5	20	11	14	50	-0.509573	0.890328
chr1	40691655	40771601	+	ENSG00000066136.20	4	3	3	0	10	1.51967	NA
chr1	40691688	40771117	+	ENSG00000066136.20	7	9	4	8	28	-0.216857	0.968687
chr1	40691688	40771601	+	ENSG00000066136.20	2	0	4	0	6	4.67474	NA
chr1	40691722	40771601	+	ENSG00000066136.20	31	13	19	18	81	1.16048	0.483167
chr1	40691722	40771117	+	ENSG00000066136.20	108	100	70	128	406	0.113835	0.953422
chr1	40691741	40771117	+	ENSG00000066136.20	5	10	4	7	26	-0.484248	0.92403
chr1	40691741	40771601	+	ENSG00000066136.20	0	1	0	4	5	-3.13947	NA
chr1	40691769	40771601	+	ENSG00000066136.20	13	4	9	12	38	1.02037	0.744324
chr1	40691769	40771117	+	ENSG00000066136.20	31	39	21	54	145	-0.353562	0.875201
chr1	40691801	40771117	+	ENSG00000066136.20	36	38	29	48	151	0.100513	0.970947
chr1	40691801	40771601	+	ENSG00000066136.20	6	5	1	3	15	0.0307007	NA
chr1	40691846	40771117	+	ENSG00000066136.20	0	1	2	4	7	-0.412405	NA
chr1	40709366	40771601	+	ENSG00000066136.20	0	2	7	0	9	2.48473	NA
chr1	40709366	40771117	+	ENSG00000066136.20	7	2	3	4	16	1.18639	NA
chr1	40839586	40840451	+	ENSG00000117013.15	3	0	0	4	7	-0.0178578	NA
chr1	40979665	41012562	+	ENSG00000171793.13	1	6	1	8	16	-2.29706	NA
chr1	40979665	41011807	+	ENSG00000171793.13	4	5	1	15	25	-1.54761	NA
chr1	40979696	41011807	+	ENSG00000171793.13	155	214	72	387	828	-0.948387	0.153638
chr1	40979696	41012562	+	ENSG00000171793.13	100	111	71	279	561	-0.623614	0.562133
chr1	40979696	41011828	+	ENSG00000171793.13	2	5	6	15	28	-0.559906	0.910906
chr1	40979696	41012032	+	ENSG00000171793.13	9	6	2	11	28	-0.257973	0.965691
chr1	40979696	41010256	+	ENSG00000171793.13	0	2	1	1	4	-0.983406	NA
chr1	40979755	41011807	+	ENSG00000171793.13	27	76	8	86	197	-1.85629	0.0411702
chr1	40979755	41012562	+	ENSG00000171793.13	16	33	17	53	119	-0.813344	0.648728
chr1	40979755	41012032	+	ENSG00000171793.13	0	1	0	6	7	-3.59409	NA
chr1	40979755	41011828	+	ENSG00000171793.13	1	4	1	7	13	-1.91339	NA
chr1	40979797	41012562	+	ENSG00000171793.13	0	1	1	3	5	-1.22098	NA
chr1	40979797	41011807	+	ENSG00000171793.13	3	2	0	4	9	-0.735367	NA
chr1	41027205	41242117	-	ENSG00000010803.16	10	18	3	29	60	-1.4527	0.494398
chr1	42176549	42335232	-	ENSG00000198815.8	4	1	4	6	15	0.85843	NA
chr1	42176549	42335183	-	ENSG00000198815.8	0	3	2	0	5	0.00488996	NA
chr1	42456559	42460414	+	ENSG00000127125.8	381	68	68	123	640	1.5403	0.0514823
chr1	42456559	42473416	+	ENSG00000127125.8	12	1	4	5	22	1.8855	NA
chr1	42456559	42473383	+	ENSG00000127125.8	2	0	3	2	7	2.08846	NA
chr1	42658343	42676757	+	ENSG00000171960.10	6	3	0	7	16	-0.472857	NA
chr1	42658398	42676757	+	ENSG00000171960.10	2	7	0	8	17	-2.62287	NA
chr1	42658424	42676757	+	ENSG00000171960.10	696	892	333	1079	3000	-0.529782	0.471261
chr1	42658424	42676038	+	ENSG00000171960.10	8	13	9	13	43	-0.0864069	0.985274
chr1	42658485	42676757	+	ENSG00000171960.10	0	3	0	5	8	-3.90666	NA
chr1	42658498	42676757	+	ENSG00000171960.10	2	12	1	5	20	-2.18706	NA
chr1	42658687	42676757	+	ENSG00000171960.10	3	3	0	0	6	-0.0494346	NA
chr1	42658703	42676757	+	ENSG00000171960.10	3	2	1	1	7	0.702377	NA
chr1	42681692	42682179	-	NA	0	5	0	0	5	-3.51332	NA
chr1	42682427	42696765	+	ENSG00000065978.18	16	17	2	20	55	-0.767224	0.817005
chr1	42682427	42702349	+	ENSG00000065978.18	1643	1358	953	1682	5636	0.218795	0.840881
chr1	42682427	42702292	+	ENSG00000065978.18	17	12	3	21	53	-0.382222	0.923365
chr1	42682427	42702309	+	ENSG00000065978.18	32	16	6	27	81	0.153313	0.968172
chr1	42682499	42702349	+	ENSG00000065978.18	43	38	14	42	137	-0.138735	0.962475
chr1	42682635	42702349	+	ENSG00000065978.18	1	4	2	3	10	-0.664441	NA
chr1	42682650	42702349	+	ENSG00000065978.18	2	5	2	5	14	-0.823571	NA
chr1	42682992	42702349	+	ENSG00000065978.18	3	1	3	11	18	-0.29684	NA
chr1	42683016	42702349	+	ENSG00000065978.18	5	6	5	9	25	-0.033764	0.995625
chr1	42683075	42702349	+	ENSG00000065978.18	3	2	4	3	12	1.08548	NA
chr1	42683141	42702349	+	ENSG00000065978.18	3	5	3	7	18	-0.460477	NA
chr1	42683169	42702349	+	ENSG00000065978.18	4	3	1	2	10	0.276428	NA
chr1	42683436	42702349	+	ENSG00000065978.18	0	2	2	2	6	-0.225703	NA
chr1	42683464	42702349	+	ENSG00000065978.18	0	3	1	4	8	-2.16018	NA
chr1	42693508	42702349	+	ENSG00000065978.18	22	21	9	29	81	-0.27909	0.929864
chr1	42696212	42702349	+	ENSG00000065978.18	3	0	3	1	7	3.16949	NA
chr1	42696254	42702349	+	ENSG00000065978.18	27	26	17	29	99	0.128474	0.968172
chr1	42696279	42702349	+	ENSG00000065978.18	8	4	5	13	30	0.168183	0.975449
chr1	42696662	42702349	+	ENSG00000065978.18	5	5	2	6	18	-0.256854	NA
chr1	42696813	42702349	+	ENSG00000065978.18	15	16	13	18	62	0.222042	0.953422
chr1	42697237	42702349	+	ENSG00000065978.18	3	0	2	1	6	2.84098	NA
chr1	42697253	42702349	+	ENSG00000065978.18	1	3	1	4	9	-1.28394	NA
chr1	42700800	42702349	+	ENSG00000065978.18	0	2	0	2	4	-2.96694	NA
chr1	42700839	42702349	+	ENSG00000065978.18	7	7	11	12	37	0.561727	0.886668
chr1	42702024	42702349	+	ENSG00000065978.18	37	23	18	36	114	0.345793	0.887409
chr1	42746375	42767028	-	ENSG00000117385.15	1	1	3	5	10	0.216923	NA
chr1	42765434	42767028	-	ENSG00000117385.15	2	4	2	4	12	-0.498088	NA
chr1	42767296	42775575	+	ENSG00000164008.15	28	5	8	8	49	1.83737	0.343099
chr1	42767296	42775739	+	ENSG00000164008.15	23	8	8	12	51	1.02458	0.687509
chr1	42767296	42775524	+	ENSG00000164008.15	43	18	11	37	109	0.35805	0.894951
chr1	42767296	42775492	+	ENSG00000164008.15	10	7	2	9	28	-0.0957209	0.987669
chr1	42807052	42817337	-	ENSG00000177868.11	167	94	113	66	440	1.21899	0.111258
chr1	42807052	42817385	-	ENSG00000177868.11	14	6	11	8	39	1.3445	0.588218
chr1	42807052	42817366	-	ENSG00000177868.11	11	11	14	13	49	0.629814	0.844913
chr1	42807052	42817250	-	ENSG00000177868.11	6	2	2	0	10	2.19244	NA
chr1	42812093	42817337	-	ENSG00000177868.11	3	2	4	2	11	1.37178	NA
chr1	42817122	42844991	+	ENSG00000164010.14	15	0	0	3	18	2.66287	NA
chr1	42817122	42823816	+	ENSG00000164010.14	8	2	1	2	13	1.41343	NA
chr1	42825561	42844991	+	ENSG00000164010.14	7	0	3	0	10	5.15627	NA
chr1	42825581	42844991	+	ENSG00000164010.14	88	8	21	18	135	2.43409	0.0151569
chr1	42825581	42845931	+	ENSG00000164010.14	22	1	6	0	29	5.10536	0.0628935
chr1	42825581	42845117	+	ENSG00000164010.14	5	1	1	0	7	2.78286	NA
chr1	42825581	42844379	+	ENSG00000164010.14	5	0	1	1	7	2.92997	NA
chr1	42825613	42844991	+	ENSG00000164010.14	126	4	22	18	170	3.11986	0.00164042
chr1	42825613	42845931	+	ENSG00000164010.14	22	2	4	1	29	3.35144	0.17164
chr1	42825613	42845117	+	ENSG00000164010.14	3	2	1	1	7	0.702377	NA
chr1	42825613	42844379	+	ENSG00000164010.14	5	1	5	0	11	3.79954	NA
chr1	42825613	42843021	+	ENSG00000164010.14	4	1	1	2	8	1.11628	NA
chr1	42825654	42844991	+	ENSG00000164010.14	19	0	10	0	29	6.72601	0.00712881
chr1	42846618	42852473	+	ENSG00000164011.17	8	5	2	9	24	-0.105969	NA
chr1	42846634	42852473	+	ENSG00000164011.17	14	7	2	8	31	0.361898	0.948609
chr1	42846634	42852016	+	ENSG00000164011.17	2	0	2	1	5	2.58885	NA
chr1	42925827	42958868	-	ENSG00000117394.21	14	0	1	6	21	1.72282	NA
chr1	42925956	42958868	-	ENSG00000117394.21	10	0	7	6	23	2.15513	0.517876
chr1	42926159	42958868	-	ENSG00000117394.21	542	111	285	286	1224	1.57298	0.00304953
chr1	42926159	42958913	-	ENSG00000117394.21	91	19	31	48	189	1.30023	0.220863
chr1	42926159	42958931	-	ENSG00000117394.21	13	6	4	17	40	0.0090046	0.998346
chr1	42926159	42926477	-	ENSG00000117394.21	3	0	1	0	4	3.79596	NA
chr1	42926186	42958868	-	ENSG00000117394.21	66	14	39	16	135	2.25575	0.00928418
chr1	42926186	42958913	-	ENSG00000117394.21	5	2	3	4	14	0.916573	NA
chr1	42926239	42958868	-	ENSG00000117394.21	183	26	100	50	359	2.37967	3.11263e-05
chr1	42926239	42958913	-	ENSG00000117394.21	8	7	6	7	28	0.467747	0.920483
chr1	42926239	42958931	-	ENSG00000117394.21	0	3	0	4	7	-3.74021	NA
chr1	42926821	42958868	-	ENSG00000117394.21	4	3	0	2	9	-0.193706	NA
chr1	42951612	42958868	-	ENSG00000117394.21	15	11	5	13	44	0.102839	0.982512
chr1	42951612	42958913	-	ENSG00000117394.21	0	0	0	6	6	-3.2887	NA
chr1	42951828	42958868	-	ENSG00000117394.21	5	1	2	3	11	1.27886	NA
chr1	42959046	42983354	+	ENSG00000227533.5	113	6	19	4	142	3.95128	0.000143119
chr1	42959073	42983354	+	ENSG00000227533.5	30	1	7	0	38	5.49197	0.028773
chr1	42959104	42983354	+	ENSG00000227533.5	66	2	18	0	86	5.67326	0.000424343
chr1	43164183	43172258	-	ENSG00000117395.12	143	497	139	577	1356	-1.39766	0.0112105
chr1	43164311	43172258	-	ENSG00000117395.12	2119	4028	1067	5957	13171	-1.20555	0.00421124
chr1	43164311	43172526	-	ENSG00000117395.12	3	4	3	3	13	0.258398	NA
chr1	43164311	43172143	-	ENSG00000117395.12	1	6	1	13	21	-2.68861	NA
chr1	43164311	43171942	-	ENSG00000117395.12	3	6	1	11	21	-1.65496	NA
chr1	43164311	43171560	-	ENSG00000117395.12	2	6	0	7	15	-2.42323	NA
chr1	43164311	43169006	-	ENSG00000117395.12	2	6	0	6	14	-2.33011	NA
chr1	43164311	43168959	-	ENSG00000117395.12	2	6	0	6	14	-2.33011	NA
chr1	43164311	43166904	-	ENSG00000117395.12	0	1	0	3	4	-2.84372	NA
chr1	43164311	43166884	-	ENSG00000117395.12	3	0	0	3	6	0.384857	NA
chr1	43164311	43166862	-	ENSG00000117395.12	2	1	0	6	9	-1.42313	NA
chr1	43164311	43164746	-	ENSG00000117395.12	2	3	5	4	14	0.671605	NA
chr1	43354686	43358673	-	ENSG00000234694.1	109	7	41	19	176	2.96952	0.000187676
chr1	43358928	43363187	+	ENSG00000117399.13	5	14	8	15	42	-0.579472	0.881245
chr1	43358976	43363187	+	ENSG00000117399.13	350	528	298	777	1953	-0.468816	0.595776
chr1	43359004	43363187	+	ENSG00000117399.13	9	4	3	10	26	0.219869	0.970829
chr1	43359126	43363187	+	ENSG00000117399.13	3	2	0	0	5	0.536857	NA
chr1	43363402	43367398	-	ENSG00000066322.14	21	5	7	2	35	2.27835	0.309782
chr1	43363402	43389800	-	ENSG00000159479.16	33	5	5	9	52	1.7452	0.415612
chr1	43363402	43368011	-	ENSG00000066322.14	1135	473	420	915	2943	0.584415	0.46673
chr1	43363402	43367447	-	ENSG00000066322.14	28	6	7	10	51	1.4851	0.496176
chr1	43363402	43367614	-	ENSG00000066322.14	13	14	6	47	80	-1.15964	0.576954
chr1	43363402	43367714	-	ENSG00000066322.14	5	7	2	16	30	-1.24627	0.740038
chr1	43363402	43367969	-	ENSG00000066322.14	58	27	19	49	153	0.421846	0.843948
chr1	43363402	43367428	-	ENSG00000066322.14	6	1	3	4	14	1.37204	NA
chr1	43383918	43389800	-	ENSG00000159479.16	176	128	63	155	522	0.120551	0.952533
chr1	43384727	43389800	-	ENSG00000159479.16	668	689	394	779	2530	-0.0288274	0.985654
chr1	43384743	43389800	-	ENSG00000159479.16	6	5	5	3	19	0.898124	NA
chr1	43384783	43389800	-	ENSG00000159479.16	140	120	51	152	463	-0.135831	0.945469
chr1	43384926	43389800	-	ENSG00000159479.16	37	83	38	71	229	-0.539774	0.744324
chr1	43650149	43705514	+	ENSG00000066135.12	2	0	1	1	4	2.06381	NA
chr1	43650149	43705467	+	ENSG00000066135.12	1	0	1	4	6	-0.257814	NA
chr1	43699694	43707365	-	ENSG00000236200.5	4	4	1	8	17	-0.861233	NA
chr1	43707547	43931158	+	ENSG00000126091.20	1	1	1	1	4	0.510808	NA
chr1	43707547	43917021	+	ENSG00000126091.20	8	2	5	7	22	1.08466	NA
chr1	43946966	43967752	+	ENSG00000117408.10	4	3	6	17	30	-0.267965	0.963508
chr1	43946966	43968021	+	ENSG00000117408.10	26	16	14	38	94	0.0735565	0.982831
chr1	43946966	43959482	+	ENSG00000117408.10	3	0	0	3	6	0.384857	NA
chr1	43969958	43973369	+	ENSG00000132768.13	2	2	3	9	16	-0.430409	NA
chr1	43969975	43973369	+	ENSG00000132768.13	2	1	2	2	7	0.995263	NA
chr1	43970010	43973369	+	ENSG00000132768.13	62	257	49	361	729	-1.96594	0.000153253
chr1	43970010	43972779	+	ENSG00000132768.13	5	16	4	24	49	-1.64293	0.463907
chr1	43970010	43974052	+	ENSG00000132768.13	1	1	0	4	6	-1.78891	NA
chr1	43970010	43978294	+	ENSG00000117410.13	2	3	1	4	10	-0.784542	NA
chr1	43974890	43978294	+	ENSG00000117410.13	9	17	4	26	56	-1.28706	0.573563
chr1	43974960	43978294	+	ENSG00000117410.13	615	841	362	1235	3053	-0.61615	0.326894
chr1	43974997	43978294	+	ENSG00000117410.13	2	5	4	8	19	-0.46798	NA
chr1	43975016	43978294	+	ENSG00000117410.13	3	11	4	16	34	-1.37538	0.66205
chr1	43975136	43978294	+	ENSG00000117410.13	1	1	0	5	7	-2.03191	NA
chr1	43977154	43978294	+	ENSG00000117410.13	4	2	3	5	14	0.557265	NA
chr1	43979218	43991167	+	ENSG00000117411.16	47	26	13	60	146	-0.110294	0.970947
chr1	43996488	44031468	-	ENSG00000196517.11	59	11	40	4	114	3.11549	0.00153486
chr1	43996488	44031491	-	ENSG00000196517.11	12	1	8	0	21	4.75588	0.113367
chr1	44213431	44220672	+	ENSG00000178028.13	2	0	2	0	4	3.97874	NA
chr1	44213464	44220672	+	ENSG00000178028.13	234	49	35	158	476	0.73134	0.640332
chr1	44214702	44220672	+	ENSG00000178028.13	5	1	0	1	7	1.47104	NA
chr1	44221071	44355272	-	ENSG00000117419.14	9	8	1	13	31	-0.763175	0.871422
chr1	44221094	44355272	-	ENSG00000117419.14	150	111	61	240	562	-0.280269	0.856508
chr1	44221094	44352859	-	ENSG00000117419.14	22	16	12	46	96	-0.33804	0.905832
chr1	44221094	44355307	-	ENSG00000117419.14	4	5	1	5	15	-0.675701	NA
chr1	44631968	44636499	+	ENSG00000187147.17	16	17	9	29	71	-0.400178	0.895242
chr1	44631968	44651719	+	ENSG00000187147.17	124	128	114	178	544	0.181934	0.911464
chr1	44631968	44636363	+	ENSG00000187147.17	12	3	0	6	21	0.631409	NA
chr1	44632305	44651719	+	ENSG00000187147.17	4	0	2	0	6	4.44453	NA
chr1	44638218	44651719	+	ENSG00000187147.17	3	1	2	0	6	2.69324	NA
chr1	44654506	44674485	-	ENSG00000126106.13	3	2	0	2	7	-0.238722	NA
chr1	44739814	44767741	+	ENSG00000142945.12	20	19	5	40	84	-0.839134	0.720607
chr1	44739862	44767741	+	ENSG00000142945.12	403	253	207	380	1243	0.395531	0.675303
chr1	44739862	44767208	+	ENSG00000142945.12	6	8	5	13	32	-0.401963	0.933127
chr1	44761958	44767741	+	ENSG00000142945.12	3	2	2	1	8	1.12919	NA
chr1	44762640	44767741	+	ENSG00000142945.12	3	3	5	9	20	0.109395	NA
chr1	44762652	44767741	+	ENSG00000142945.12	5	3	1	4	13	0.102187	NA
chr1	44766846	44767741	+	ENSG00000142945.12	2	1	0	7	10	-1.59974	NA
chr1	44775257	44778737	+	ENSG00000142937.11	5	6	0	4	15	-0.860404	NA
chr1	44775335	44778737	+	ENSG00000142937.11	4	0	2	0	6	4.44453	NA
chr1	44775414	44778737	+	ENSG00000142937.11	1	5	2	10	18	-1.67955	NA
chr1	44775442	44778737	+	ENSG00000142937.11	1	7	1	4	13	-2.03854	NA
chr1	44775574	44778702	+	ENSG00000142937.11	1871	2273	1402	3129	8675	-0.212524	0.85026
chr1	44775574	44778080	+	ENSG00000142937.11	29	23	12	47	111	-0.317612	0.903369
chr1	44775574	44778778	+	ENSG00000142937.11	7	11	7	6	31	0.16929	0.974917
chr1	44775574	44778737	+	ENSG00000142937.11	8573	9596	6258	11799	36226	-0.0378118	0.979541
chr1	44775574	44779125	+	ENSG00000142937.11	7	6	3	8	24	-0.0708211	NA
chr1	44775574	44779091	+	ENSG00000142937.11	6	5	3	6	20	0.135301	NA
chr1	44775574	44778658	+	ENSG00000142937.11	4	4	1	10	19	-1.05839	NA
chr1	44775574	44778634	+	ENSG00000142937.11	2	3	1	4	10	-0.784542	NA
chr1	44775574	46316773	+	ENSG00000086015.20	16	26	12	59	113	-1.04924	0.524029
chr1	44775574	45618244	+	ENSG00000132780.16	6	5	3	11	25	-0.341374	0.953935
chr1	44776106	44778737	+	ENSG00000142937.11	335	260	213	323	1131	0.375335	0.707967
chr1	44776106	44778702	+	ENSG00000142937.11	22	16	17	27	82	0.387369	0.888978
chr1	44776677	44778737	+	ENSG00000142937.11	5	2	5	2	14	1.84565	NA
chr1	44776725	44778737	+	ENSG00000142937.11	11	16	10	15	52	-0.0743336	0.986209
chr1	44776725	44778702	+	ENSG00000142937.11	2	1	0	4	7	-0.982433	NA
chr1	44776758	44778737	+	ENSG00000142937.11	3	4	5	2	14	0.944878	NA
chr1	44777629	44778737	+	ENSG00000142937.11	103	70	76	107	356	0.530905	0.652976
chr1	44777629	44778702	+	ENSG00000142937.11	8	8	9	6	31	0.786002	0.839856
chr1	44777699	44778737	+	ENSG00000142937.11	43	24	17	46	130	0.215202	0.937742
chr1	44777699	44778702	+	ENSG00000142937.11	3	5	4	3	15	0.310283	NA
chr1	44777722	44778737	+	ENSG00000142937.11	60	38	40	59	197	0.541193	0.724216
chr1	44777722	44778702	+	ENSG00000142937.11	6	7	2	1	16	0.193661	NA
chr1	44777749	44778737	+	ENSG00000142937.11	7	6	4	6	23	0.299816	0.959517
chr1	44777776	44778737	+	ENSG00000142937.11	18	13	13	18	62	0.496259	0.871499
chr1	44777776	44778702	+	ENSG00000142937.11	1	3	7	4	15	0.964892	NA
chr1	44778034	44778737	+	ENSG00000142937.11	679	465	494	796	2434	0.426749	0.625416
chr1	44778034	44778702	+	ENSG00000142937.11	80	60	75	97	312	0.545008	0.674231
chr1	44778034	46316773	+	ENSG00000086015.20	1	1	0	3	5	-1.49526	NA
chr1	44850782	44986595	-	ENSG00000070785.16	30	82	19	120	251	-1.56384	0.0510003
chr1	44850782	44986542	-	ENSG00000070785.16	0	1	0	5	6	-3.38467	NA
chr1	44850841	44986595	-	ENSG00000070785.16	411	486	155	692	1744	-0.668764	0.361273
chr1	44850841	44986542	-	ENSG00000070785.16	20	21	6	21	68	-0.357705	0.913231
chr1	44850841	44926657	-	ENSG00000070785.16	1	4	0	5	10	-2.74383	NA
chr1	44874531	44986595	-	ENSG00000070785.16	49	161	52	211	473	-1.3281	0.0634638
chr1	44874531	44986542	-	ENSG00000070785.16	3	5	2	3	13	-0.284594	NA
chr1	44880076	44986595	-	ENSG00000070785.16	1	2	0	2	5	-1.61169	NA
chr1	44926544	44986595	-	ENSG00000070785.16	19	29	2	46	96	-1.53069	0.372669
chr1	44941527	44986595	-	ENSG00000070785.16	15	7	5	5	32	1.05112	0.766354
chr1	44974709	44986595	-	ENSG00000070785.16	0	3	0	4	7	-3.74021	NA
chr1	44986763	44992124	+	NA	2	1	0	4	7	-0.982433	NA
chr1	44986763	44992140	+	NA	1	2	1	2	6	-0.499266	NA
chr1	44986791	44992124	+	NA	18	11	7	14	50	0.393378	0.912983
chr1	44986791	44992140	+	NA	13	14	3	7	37	-0.161576	0.975449
chr1	45012180	45015573	+	ENSG00000126088.13	3	3	0	5	11	-1.15546	NA
chr1	45012258	45015573	+	ENSG00000126088.13	1390	666	548	825	3429	0.753595	0.22735
chr1	45012811	45015573	+	ENSG00000126088.13	2	0	4	7	13	0.626885	NA
chr1	45012833	45015573	+	ENSG00000126088.13	38	5	7	22	72	1.14055	0.633512
chr1	45012862	45015573	+	ENSG00000126088.13	4	0	0	5	9	0.0709366	NA
chr1	45012905	45015573	+	ENSG00000126088.13	57	24	27	40	148	0.840469	0.554906
chr1	45012938	45015573	+	ENSG00000126088.13	486	478	159	727	1850	-0.52878	0.562514
chr1	45012938	46316773	+	ENSG00000086015.20	0	2	0	3	5	-3.24088	NA
chr1	45013003	45015573	+	ENSG00000126088.13	1	4	0	4	9	-2.60157	NA
chr1	45013104	45015573	+	ENSG00000126088.13	2	3	2	6	13	-0.594726	NA
chr1	45013981	45015573	+	ENSG00000126088.13	6	3	1	1	11	0.981634	NA
chr1	45014522	45015573	+	ENSG00000126088.13	7	1	3	2	13	2.18007	NA
chr1	45329243	45339970	-	ENSG00000132781.17	34	20	41	13	108	1.69901	0.160875
chr1	45329243	45340004	-	ENSG00000132781.17	4	12	8	4	28	0.0924821	0.987669
chr1	45340066	45343972	+	ENSG00000132773.11	2	1	3	0	6	2.83079	NA
chr1	45340192	45343972	+	ENSG00000132773.11	5	12	5	27	49	-1.37824	0.581101
chr1	45340206	45343972	+	ENSG00000132773.11	0	10	3	17	30	-2.422	0.442606
chr1	45340221	45343972	+	ENSG00000132773.11	0	9	4	35	48	-2.6162	0.287934
chr1	45340221	45344091	+	ENSG00000132773.11	1	1	0	2	4	-1.124	NA
chr1	45343884	45491163	-	ENSG00000070759.16	19	2	6	8	35	1.77476	0.496775
chr1	45500300	45509280	+	ENSG00000132763.14	2	10	5	7	24	-0.69872	0.888978
chr1	45500300	45511054	+	ENSG00000132763.14	0	1	2	3	6	-0.10883	NA
chr1	45500300	45510133	+	ENSG00000132763.14	1	4	1	6	12	-1.79151	NA
chr1	45500333	45509280	+	ENSG00000132763.14	0	4	0	3	7	-3.80782	NA
chr1	45511024	45521884	-	ENSG00000117450.13	6	13	1	27	47	-2.11966	0.348053
chr1	45511024	45521913	-	ENSG00000117450.13	3	2	0	5	10	-0.929173	NA
chr1	45511052	45521854	-	ENSG00000117450.13	18	20	5	46	89	-1.0969	0.57609
chr1	45511052	45522856	-	ENSG00000117450.13	17	23	2	25	67	-1.0748	0.666924
chr1	45511052	45521884	-	ENSG00000117450.13	1168	1143	560	1523	4394	-0.205378	0.85732
chr1	45511052	45521913	-	ENSG00000117450.13	368	251	117	511	1247	-0.247123	0.870513
chr1	45511052	45521717	-	ENSG00000117450.13	3	8	5	7	23	-0.34465	0.954054
chr1	45511052	45521983	-	ENSG00000117450.13	8	3	4	13	28	0.129634	0.982594
chr1	45511052	45515663	-	ENSG00000117450.13	8	4	3	12	27	-0.0638554	0.991753
chr1	45511052	45518964	-	ENSG00000117450.13	14	13	6	14	47	-0.0427867	0.992597
chr1	45511052	45522890	-	ENSG00000117450.13	6	3	0	4	13	-0.0275548	NA
chr1	45511052	45522017	-	ENSG00000117450.13	2	4	0	8	14	-2.25494	NA
chr1	45511052	45521816	-	ENSG00000117450.13	2	1	0	4	7	-0.982433	NA
chr1	45511052	45515707	-	ENSG00000117450.13	3	4	0	0	7	-0.462329	NA
chr1	45511052	45514984	-	ENSG00000117450.13	4	2	0	6	12	-0.700823	NA
chr1	45511052	45514924	-	ENSG00000117450.13	3	6	4	6	19	-0.230716	NA
chr1	45511052	45514554	-	ENSG00000117450.13	7	1	3	8	19	0.702984	NA
chr1	45511228	45521884	-	ENSG00000117450.13	442	657	288	817	2204	-0.544779	0.4581
chr1	45511228	45521913	-	ENSG00000117450.13	62	95	46	124	327	-0.525473	0.678654
chr1	45511228	45522856	-	ENSG00000117450.13	3	4	1	0	8	0.145427	NA
chr1	45511228	45521983	-	ENSG00000117450.13	2	3	0	3	8	-1.37018	NA
chr1	45511228	45521854	-	ENSG00000117450.13	1	0	2	3	6	0.834202	NA
chr1	45511228	45518964	-	ENSG00000117450.13	2	5	3	2	12	-0.00727754	NA
chr1	45511228	45515663	-	ENSG00000117450.13	0	4	0	1	5	-3.42482	NA
chr1	45511228	45514924	-	ENSG00000117450.13	2	1	1	3	7	0.0987871	NA
chr1	45518937	45521884	-	ENSG00000117450.13	0	3	0	10	13	-4.53376	NA
chr1	45550841	45570048	+	ENSG00000117448.13	368	271	221	515	1375	0.089998	0.955915
chr1	45550898	45570048	+	ENSG00000117448.13	24	28	14	61	127	-0.715682	0.697533
chr1	45551065	45570048	+	ENSG00000117448.13	357	180	199	250	986	0.825038	0.187864
chr1	45584011	45618244	+	ENSG00000132780.16	79	122	53	138	392	-0.517061	0.665067
chr1	45584045	45607662	+	ENSG00000132780.16	4	51	6	14	75	-2.28999	0.180444
chr1	45584045	45618893	+	ENSG00000132780.16	193	155	164	203	715	0.520674	0.599265
chr1	45584045	45616694	+	ENSG00000132780.16	40	20	27	34	121	0.819181	0.609261
chr1	45584045	45618244	+	ENSG00000132780.16	2248	2361	1595	2818	9022	0.0506707	0.973541
chr1	45584045	45607732	+	ENSG00000132780.16	2	4	0	4	10	-1.76951	NA
chr1	45584045	45607500	+	ENSG00000132780.16	2	7	0	7	16	-2.5428	NA
chr1	45584045	45606534	+	ENSG00000132780.16	4	3	0	3	10	-0.408244	NA
chr1	45584045	45606874	+	ENSG00000132780.16	1	5	2	1	9	-0.544786	NA
chr1	45584045	46316773	+	ENSG00000086015.20	2	4	3	4	13	-0.114447	NA
chr1	45584783	45618244	+	ENSG00000132780.16	5	0	2	0	7	4.63083	NA
chr1	45602302	45618244	+	ENSG00000132780.16	4	5	3	3	15	0.222477	NA
chr1	45602363	45618244	+	ENSG00000132780.16	12	11	10	13	46	0.376056	0.920483
chr1	45604935	45618244	+	ENSG00000132780.16	4	7	2	3	16	-0.416688	NA
chr1	45604964	45618244	+	ENSG00000132780.16	40	41	20	37	138	0.0111154	0.99726
chr1	45604964	45618893	+	ENSG00000132780.16	4	0	1	1	6	2.69594	NA
chr1	45604998	45618244	+	ENSG00000132780.16	8	9	9	6	32	0.673793	0.869088
chr1	45606483	45618244	+	ENSG00000132780.16	3	4	4	4	15	0.361334	NA
chr1	45606499	45618244	+	ENSG00000132780.16	16	11	6	5	38	0.744827	0.842768
chr1	45606532	45618244	+	ENSG00000132780.16	47	57	26	49	179	-0.139324	0.958393
chr1	45606560	45618244	+	ENSG00000132780.16	4	0	2	1	7	3.05475	NA
chr1	45606579	45618244	+	ENSG00000132780.16	45	61	24	35	165	-0.12886	0.964184
chr1	45607619	45618244	+	ENSG00000132780.16	2	6	3	3	14	-0.357338	NA
chr1	45613187	45618244	+	ENSG00000132780.16	50	79	36	77	242	-0.404171	0.815026
chr1	45613187	45618893	+	ENSG00000132780.16	1	3	0	1	5	-1.7211	NA
chr1	45613217	45618244	+	ENSG00000132780.16	9	14	1	4	28	-0.725454	0.886124
chr1	45613242	45618244	+	ENSG00000132780.16	13	13	13	21	60	0.176294	0.964184
chr1	45614128	45618244	+	ENSG00000132780.16	72	123	46	99	340	-0.499616	0.721901
chr1	45614152	45618244	+	ENSG00000132780.16	2	3	0	1	6	-0.911178	NA
chr1	45614170	45618244	+	ENSG00000132780.16	20	39	9	27	95	-0.840765	0.68146
chr1	45614312	45618244	+	ENSG00000132780.16	23	29	12	17	81	-0.0433427	0.990966
chr1	45614344	45618244	+	ENSG00000132780.16	40	46	20	33	139	-0.0334943	0.991713
chr1	45615018	45618244	+	ENSG00000132780.16	23	37	8	19	87	-0.576186	0.834396
chr1	45615097	45618244	+	ENSG00000132780.16	5	10	3	10	28	-0.892755	0.833498
chr1	45615128	45618244	+	ENSG00000132780.16	3	2	2	3	10	0.490498	NA
chr1	45615175	45618244	+	ENSG00000132780.16	78	74	48	71	271	0.226138	0.903811
chr1	45615175	45616694	+	ENSG00000132780.16	0	0	3	1	4	2.48642	NA
chr1	45615411	45618244	+	ENSG00000132780.16	286	243	132	295	956	0.0401962	0.98137
chr1	45615411	45618893	+	ENSG00000132780.16	4	2	6	4	16	1.38321	NA
chr1	45615411	45616694	+	ENSG00000132780.16	4	1	0	0	5	2.01779	NA
chr1	45615444	45618244	+	ENSG00000132780.16	7	6	2	8	23	-0.272701	NA
chr1	45616360	45618244	+	ENSG00000132780.16	8	1	2	5	16	1.18262	NA
chr1	45616675	45618244	+	ENSG00000132780.16	31	16	25	30	102	0.831215	0.64277
chr1	45616694	45618244	+	ENSG00000132780.16	14	9	8	9	40	0.715602	0.836022
chr1	45617480	45618244	+	ENSG00000132780.16	57	41	20	49	167	0.142395	0.958416
chr1	45617498	45618244	+	ENSG00000132780.16	16	11	10	7	44	0.926921	0.753784
chr1	45617531	45618244	+	ENSG00000132780.16	70	32	35	53	190	0.761102	0.558752
chr1	45617572	45618244	+	ENSG00000132780.16	175	97	142	115	529	1.0852	0.112233
chr1	45617572	45618893	+	ENSG00000132780.16	4	0	0	1	5	2.21104	NA
chr1	45618070	45618893	+	ENSG00000132780.16	2	0	2	2	6	1.71078	NA
chr1	45627306	45630588	-	ENSG00000159592.10	0	3	1	0	4	-1.10845	NA
chr1	45627306	45629666	-	ENSG00000159592.10	2	1	2	1	6	1.52038	NA
chr1	45627306	45629606	-	ENSG00000159592.10	8	0	1	7	16	0.825055	NA
chr1	45627306	45687074	-	ENSG00000159592.10	9	24	9	41	83	-1.29358	0.463743
chr1	45627306	45686527	-	ENSG00000159592.10	69	29	26	46	170	0.748424	0.608902
chr1	45627306	45688110	-	ENSG00000159592.10	0	1	1	4	6	-1.53034	NA
chr1	45627306	45688074	-	ENSG00000159592.10	8	8	1	4	21	-0.234815	NA
chr1	45627306	45687164	-	ENSG00000159592.10	0	4	3	16	23	-1.86714	NA
chr1	45627306	45687116	-	ENSG00000159592.10	0	1	1	2	4	-0.830581	NA
chr1	45627306	45686545	-	ENSG00000159592.10	8	1	0	3	12	1.24656	NA
chr1	45627489	45687164	-	ENSG00000159592.10	1	13	1	28	43	-3.81352	0.0983708
chr1	45627489	45629606	-	ENSG00000159592.10	15	12	1	23	51	-0.837796	0.815736
chr1	45627489	45630588	-	ENSG00000159592.10	2	2	0	2	6	-0.80431	NA
chr1	45627489	45630568	-	ENSG00000159592.10	1	3	0	4	8	-2.37822	NA
chr1	45627489	45629666	-	ENSG00000159592.10	3	1	2	2	8	1.25328	NA
chr1	45627489	45628332	-	ENSG00000159592.10	4	2	1	0	7	1.4562	NA
chr1	45627489	45687074	-	ENSG00000159592.10	42	34	18	107	201	-0.72841	0.647867
chr1	45627489	45686527	-	ENSG00000159592.10	146	45	27	129	347	0.361758	0.865553
chr1	45627489	45688074	-	ENSG00000159592.10	9	4	7	23	43	-0.118981	0.981276
chr1	45627489	45688110	-	ENSG00000159592.10	1	3	1	3	8	-1.09109	NA
chr1	45627489	45687139	-	ENSG00000159592.10	0	3	0	4	7	-3.74021	NA
chr1	45627489	45687116	-	ENSG00000159592.10	1	2	1	3	7	-0.780393	NA
chr1	45627489	45686567	-	ENSG00000159592.10	2	2	0	0	4	-0.0416947	NA
chr1	45627489	45686545	-	ENSG00000159592.10	7	0	3	7	17	1.11347	NA
chr1	45627489	45660215	-	ENSG00000159592.10	1	2	1	2	6	-0.499266	NA
chr1	45627489	45655284	-	ENSG00000159592.10	3	1	0	2	6	0.238488	NA
chr1	45627817	45687074	-	ENSG00000159592.10	0	0	1	4	5	-1.06082	NA
chr1	45627817	45686527	-	ENSG00000159592.10	4	2	0	1	7	0.506186	NA
chr1	45628115	45629606	-	ENSG00000159592.10	2	0	1	2	5	1.19625	NA
chr1	45628115	45686527	-	ENSG00000159592.10	27	14	11	17	69	0.687405	0.791017
chr1	45628115	45687074	-	ENSG00000159592.10	8	8	8	24	48	-0.377578	0.925726
chr1	45628115	45688074	-	ENSG00000159592.10	2	1	0	4	7	-0.982433	NA
chr1	45660912	45688074	-	ENSG00000159592.10	1	2	0	1	4	-1.27258	NA
chr1	45660912	45687074	-	ENSG00000159592.10	1	3	2	1	7	0.087853	NA
chr1	45660912	45686527	-	ENSG00000159592.10	9	6	2	2	19	0.656519	NA
chr1	45660947	45688074	-	ENSG00000159592.10	1	2	0	1	4	-1.27258	NA
chr1	45660947	45687074	-	ENSG00000159592.10	2	3	0	3	8	-1.37018	NA
chr1	45660947	45686527	-	ENSG00000159592.10	2	1	3	4	10	0.6995	NA
chr1	45688196	45694128	+	ENSG00000159596.6	16	17	29	21	83	0.880375	0.675303
chr1	45688196	45694182	+	ENSG00000159596.6	8	7	8	11	34	0.389579	0.930922
chr1	45688196	45694435	+	ENSG00000159596.6	864	654	511	1220	3249	0.0554682	0.970947
chr1	45688196	45694159	+	ENSG00000159596.6	1	2	2	3	8	-0.0952467	NA
chr1	45688237	45694435	+	ENSG00000159596.6	49	39	25	70	183	-0.0887306	0.973419
chr1	45739695	45750620	-	ENSG00000197429.10	0	2	1	1	4	-0.983406	NA
chr1	45803612	46036121	+	ENSG00000086015.20	0	0	1	4	5	-1.06082	NA
chr1	46133161	46139078	+	ENSG00000227857.2	3	2	0	1	6	0.0991516	NA
chr1	46188683	46198426	-	ENSG00000085998.13	32	24	9	67	132	-0.713313	0.726471
chr1	46247688	46278471	+	ENSG00000085999.11	8	2	3	19	32	-0.376198	0.949278
chr1	46247727	46278471	+	ENSG00000085999.11	16	19	7	27	69	-0.575387	0.84215
chr1	46247739	46278471	+	ENSG00000085999.11	6	2	0	4	12	0.232017	NA
chr1	46247763	46278471	+	ENSG00000085999.11	31	18	5	79	133	-1.01118	0.620784
chr1	46278401	46303187	-	ENSG00000132128.16	170	86	120	116	492	1.01549	0.142946
chr1	46278401	46303333	-	ENSG00000132128.16	69	37	53	47	206	1.03922	0.302304
chr1	46278401	46303153	-	ENSG00000132128.16	16	6	10	13	45	0.969136	0.728915
chr1	46278401	46303202	-	ENSG00000132128.16	12	12	12	10	46	0.621835	0.85239
chr1	46278401	46303277	-	ENSG00000132128.16	50	36	39	66	191	0.345162	0.860869
chr1	46278401	46303227	-	ENSG00000132128.16	3	0	1	1	5	2.41512	NA
chr1	46278401	46280533	-	ENSG00000132128.16	8	1	1	5	15	0.966822	NA
chr1	46284171	46303333	-	ENSG00000132128.16	1	2	1	0	4	0.317164	NA
chr1	46284171	46303187	-	ENSG00000132128.16	0	2	0	5	7	-3.66924	NA
chr1	46296745	46303187	-	ENSG00000132128.16	15	7	2	3	27	0.928022	0.840457
chr1	46296745	46303277	-	ENSG00000132128.16	5	6	4	9	24	-0.220242	0.970947
chr1	46296745	46303333	-	ENSG00000132128.16	5	2	1	1	9	1.22788	NA
chr1	46303427	46316773	+	ENSG00000173660.11	2	6	0	5	13	-2.23033	NA
chr1	46303612	46316773	+	ENSG00000173660.11	2	4	0	12	18	-2.61335	NA
chr1	46303691	46316773	+	ENSG00000173660.11	8696	9801	5145	11174	34816	-0.160333	0.890836
chr1	46303691	46316601	+	ENSG00000173660.11	23	22	13	43	101	-0.357416	0.892721
chr1	46303691	46441713	+	ENSG00000117481.10	0	1	0	3	4	-2.84372	NA
chr1	46309108	46316773	+	ENSG00000173660.11	141	122	61	121	445	0.10499	0.958552
chr1	46310181	46316773	+	ENSG00000173660.11	61	64	22	51	198	-0.147532	0.955528
chr1	46310201	46316773	+	ENSG00000173660.11	21	11	5	16	53	0.289784	0.945469
chr1	46310268	46316773	+	ENSG00000173660.11	1	0	2	3	6	0.834202	NA
chr1	46310283	46316773	+	ENSG00000173660.11	12	5	4	3	24	1.30091	0.734474
chr1	46339918	46341126	-	NA	37	7	14	11	69	1.90797	0.186163
chr1	46339918	46341087	-	NA	3	3	1	0	7	0.567708	NA
chr1	46340718	46362190	+	ENSG00000117481.10	9	2	5	3	19	1.94754	NA
chr1	46340757	46362190	+	ENSG00000117481.10	6	0	2	2	10	2.51321	NA
chr1	46340773	46362190	+	ENSG00000117481.10	4	0	0	5	9	0.0709366	NA
chr1	46340804	46362190	+	ENSG00000117481.10	23	84	33	110	250	-1.1972	0.252293
chr1	46340804	46365018	+	ENSG00000117481.10	1	0	5	3	9	1.92481	NA
chr1	46442898	46482488	+	ENSG00000232022.7	4	1	1	2	8	1.11628	NA
chr1	46442898	46445702	+	ENSG00000232022.7	4	3	1	1	9	0.538893	NA
chr1	46442914	46482488	+	ENSG00000232022.7	1	0	1	2	4	0.728755	NA
chr1	46442914	46445702	+	ENSG00000232022.7	5	1	2	1	9	2.18724	NA
chr1	46442954	46482488	+	ENSG00000232022.7	14	0	3	0	17	5.82311	NA
chr1	46442954	46445702	+	ENSG00000232022.7	8	1	2	0	11	3.57162	NA
chr1	46557419	46604249	-	ENSG00000079277.19	167	157	108	171	603	0.197228	0.895891
chr1	46557419	46604295	-	ENSG00000079277.19	2	0	2	0	4	3.97874	NA
chr1	46570774	46604249	-	ENSG00000079277.19	2	4	1	5	12	-1.15352	NA
chr1	46574830	46604249	-	ENSG00000079277.19	9	27	9	22	67	-0.966621	0.677521
chr1	46580442	46604249	-	ENSG00000079277.19	152	96	33	125	406	0.0459427	0.984892
chr1	46580442	46604295	-	ENSG00000079277.19	4	1	0	0	5	2.01779	NA
chr1	46591886	46604249	-	ENSG00000079277.19	2	4	0	13	19	-2.69015	NA
chr1	46607720	46616862	-	ENSG00000142961.14	3	1	1	3	8	0.456129	NA
chr1	46607720	46616833	-	ENSG00000142961.14	5	3	2	1	11	1.08928	NA
chr1	46607720	46616811	-	ENSG00000142961.14	2	5	0	2	9	-1.67844	NA
chr1	46632741	46668364	-	ENSG00000123472.12	34	30	9	36	109	-0.282684	0.920517
chr1	46635047	46668364	-	ENSG00000123472.12	119	43	36	46	244	1.12801	0.265775
chr1	46635047	46668403	-	ENSG00000123472.12	8	1	3	7	19	0.980215	NA
chr1	46652441	46668364	-	ENSG00000123472.12	4	6	0	5	15	-1.27831	NA
chr1	47179282	47180328	+	ENSG00000224805.2	5	0	2	0	7	4.63083	NA
chr1	47179344	47180328	+	ENSG00000224805.2	192	4	73	16	285	4.17963	1.37545e-09
chr1	47179377	47180328	+	ENSG00000224805.2	42	0	24	3	69	4.98138	0.000746679
chr1	47179412	47180328	+	ENSG00000224805.2	120	5	46	3	174	4.72934	7.77076e-08
chr1	47216292	47231925	-	ENSG00000162367.11	4	0	1	3	8	1.25385	NA
chr1	47216292	47229353	-	ENSG00000162367.11	0	0	0	6	6	-3.2887	NA
chr1	47216292	47218360	-	ENSG00000162367.11	3	0	1	1	5	2.41512	NA
chr1	47216292	47217131	-	ENSG00000162367.11	3	3	2	2	10	0.409417	NA
chr1	47216292	47216834	-	ENSG00000162367.11	4	0	0	0	4	3.57756	NA
chr1	47218690	47231925	-	ENSG00000162367.11	2	0	1	1	4	2.06381	NA
chr1	47218690	47229353	-	ENSG00000162367.11	0	0	0	5	5	-3.02598	NA
chr1	47250139	47314147	-	ENSG00000123473.15	1	1	1	2	5	-0.00868724	NA
chr1	47333791	47378838	+	ENSG00000162368.13	6	3	8	4	21	1.59384	0.647867
chr1	47333791	47377773	+	ENSG00000162368.13	11	3	7	7	28	1.37132	0.666924
chr1	47333791	47377866	+	ENSG00000162368.13	8	2	0	5	15	0.438626	NA
chr1	47333914	47377866	+	ENSG00000162368.13	16	36	9	41	102	-1.18888	0.445325
chr1	47333914	47378838	+	ENSG00000162368.13	19	43	14	54	130	-1.07172	0.446692
chr1	47333914	47377773	+	ENSG00000162368.13	27	42	20	69	158	-0.722211	0.645631
chr1	47333914	47378814	+	ENSG00000162368.13	1	5	0	5	11	-2.91968	NA
chr1	47333944	47377866	+	ENSG00000162368.13	5	12	0	10	27	-1.93618	0.592513
chr1	47333944	47378838	+	ENSG00000162368.13	9	8	2	14	33	-0.630126	0.887351
chr1	47333944	47377773	+	ENSG00000162368.13	3	9	9	14	35	-0.235322	0.964068
chr1	50441266	50475480	-	ENSG00000185104.19	13	10	5	8	36	0.343563	0.941956
chr1	50441266	50539629	-	ENSG00000185104.19	11	9	4	16	40	-0.313027	0.948609
chr1	50441266	50535427	-	ENSG00000185104.19	3	2	1	3	9	0.0731319	NA
chr1	50441266	50491771	-	ENSG00000185104.19	8	6	4	2	20	0.894073	NA
chr1	50441266	50490637	-	ENSG00000185104.19	5	9	4	3	21	-0.0445124	NA
chr1	50967887	50970123	-	NA	5	1	2	1	9	2.18724	NA
chr1	50968671	50974633	+	ENSG00000123080.10	76	19	12	45	152	0.795439	0.678485
chr1	50968777	50974633	+	ENSG00000123080.10	1416	423	391	1062	3292	0.685888	0.460532
chr1	50968777	50974308	+	ENSG00000123080.10	3	2	9	7	21	1.2047	0.784844
chr1	50968777	50975875	+	ENSG00000123080.10	5	1	2	2	10	1.65877	NA
chr1	50968777	50975319	+	ENSG00000123080.10	2	3	3	1	9	0.80269	NA
chr1	50968777	50974457	+	ENSG00000123080.10	3	4	3	6	16	-0.188025	NA
chr1	50968777	50974376	+	ENSG00000123080.10	3	1	5	3	12	1.69227	NA
chr1	50968777	50971098	+	ENSG00000123080.10	4	1	2	4	11	0.793469	NA
chr1	50968807	50974633	+	ENSG00000123080.10	119	35	39	137	330	0.353913	0.862137
chr1	50968836	50974633	+	ENSG00000123080.10	10	2	1	6	19	0.791546	NA
[truncated: 47,849 more rows]

## Sheet: S6
Supplementary Table S6. All poly(A) sites identified by 3’T-fill sequencing and differential expression measurement using DESeq2 (including average expression, log2-scale fold change and adjusted p-value)
poly(A) site cluster	average	log2FoldChange	adjusted_p-value
chr1:100003416:+	1.7884	0.11938	NA
chr1:100026887:+	5.7889	-0.222992	NA
chr1:100035632:+	3.62836	0.104758	NA
chr1:100036635:-	10.4501	0.0649235	0.909778
chr1:100083360:+	5.76426	-0.0304976	NA
chr1:100083557:-	6.17534	0.0335033	NA
chr1:100083571-100083575:-	18.8551	-0.149308	0.786033
chr1:100122571:-	3.61181	0.15651	NA
chr1:100150490-100150496:+	31.4333	-0.480178	0.327839
chr1:100193588:-	4.76513	-0.0592232	NA
chr1:100195320:-	4.51023	-0.0338716	NA
chr1:100213949:+	3.09463	0.00293713	NA
chr1:100291770-100291774:+	54.9511	0.0131514	0.986282
chr1:100292761-100292767:+	27.4986	0.059841	0.933108
chr1:100337313:+	4.33353	-0.07092	NA
chr1:10038280:+	8.86657	0.114067	0.81266
chr1:100485569:+	4.66143	-0.228682	NA
chr1:100500743:+	2.74307	0.0353553	NA
chr1:100520177:+	5.13231	-0.217751	NA
chr1:10072580:+	2.98504	0.10285	NA
chr1:100872388-100872392:-	34.8704	0.00789191	0.991809
chr1:100979436:+	7.93412	0.0679936	0.896164
chr1:100981753-100981755:+	8.47438	-0.0526419	0.922655
chr1:100989627:-	5.47328	-0.212098	NA
chr1:100990064:-	14.7455	-0.0669184	0.912155
chr1:10139391:+	2.73583	0.0420309	NA
chr1:1014535-1014537:+	121.62	0.115668	0.822133
chr1:10154842:+	4.92778	0.184804	NA
chr1:101786257-101786271:-	2497.52	0.283928	0.201271
chr1:10180600-10180608:+	15.5415	0.139838	0.798065
chr1:10181077:+	3.72957	0.1193	NA
chr1:10181233-10181236:+	108.406	0.258992	0.555753
chr1:1028335-1028336:+	12.5069	0.0569026	0.925199
chr1:10308575:+	2.32709	-0.113045	NA
chr1:103550640:+	1.28159	0.106682	NA
chr1:103555235:+	4.39071	0.0863764	NA
chr1:103631:-	2.36709	0.112558	NA
chr1:10381596-10381599:+	30.5867	0.196121	0.719922
chr1:10403590:+	2.39329	-0.0257652	NA
chr1:10420139-10420145:+	572.419	-0.184592	0.575388
chr1:10442729:+	9.03901	0.110505	0.818576
chr1:10442807-10442810:+	7.0531	0.0551274	NA
chr1:10451658:+	22.9104	0.032704	0.966845
chr1:10456524-10456537:-	19.5224	-0.613209	0.233474
chr1:10456599-10456606:-	5.2245	-0.0938431	NA
chr1:10461228:-	4.31414	-0.134322	NA
chr1:10462467:-	2.91728	-0.0583512	NA
chr1:10462844:-	3.09874	-0.15602	NA
chr1:10462872:-	7.02716	-0.365448	NA
chr1:10462900-10462909:-	23.2906	-1.03564	0.0807752
chr1:10547648:+	2.75052	-0.14893	NA
chr1:1056112-1056118:+	73.0012	1.97824	1.87492e-06
chr1:10630752-10630756:+	29.7217	-0.111434	0.856238
chr1:10633199:+	3.93815	-0.0538526	NA
chr1:1065636:-	2.72902	0.23978	NA
chr1:1066438:+	2.18314	0.0748252	NA
chr1:107059041:+	5.15355	-0.0285383	NA
chr1:107059285-107059292:+	46.3872	-0.229721	0.661064
chr1:107505627:+	14.4964	-0.232375	0.617712
chr1:108134821-108134827:-	20.5732	0.246946	0.629531
chr1:108154090:-	2.85579	0.0923199	NA
chr1:1081818-1081825:-	19.9247	-0.095746	0.875876
chr1:108190708:-	2.46105	0.135141	NA
chr1:108201490:+	4.20044	0.125424	NA
chr1:1082241:-	1.78591	-0.0299021	NA
chr1:108261197:-	3.32353	-0.0526341	NA
chr1:108261400:-	2.05892	-0.0296398	NA
chr1:108273796:+	2.28782	-0.0819708	NA
chr1:108323759:+	2.88135	-0.0548241	NA
chr1:108337793:+	4.60086	-0.00222479	NA
chr1:108339284:+	2.43917	-0.0527074	NA
chr1:108369558:-	7.61524	0.096864	0.837521
chr1:108420582:-	2.28782	-0.0819708	NA
chr1:108432980:+	2.05892	-0.0296398	NA
chr1:108433183:+	2.86416	-0.0158784	NA
chr1:108521819:-	5.09831	4.5071	NA
chr1:108562848:+	1.97299	0.165265	NA
chr1:108604865:+	6.80901	0.497087	NA
chr1:108615611:+	3.68526	0.225156	NA
chr1:108639318-108639326:+	7.02527	2.53914	NA
chr1:108699302:+	2.31559	-0.158489	NA
chr1:108699442-108699450:+	6.88634	-0.0178854	NA
chr1:108699503-108699508:+	11.072	-0.275494	0.525164
chr1:108700365:+	23.8326	-0.178839	0.742024
chr1:108701191-108701192:+	7.00252	-0.122328	NA
chr1:108701798-108701805:+	12.3465	-0.326364	0.462933
chr1:108809517-108809525:+	6.14096	0.108074	NA
chr1:108924359-108924360:+	13.7348	0.165983	0.741292
chr1:108927364:-	3.09463	0.00293713	NA
chr1:108929939:-	51.9216	0.0793625	0.904169
chr1:108930396:+	7.64421	0.155255	0.708156
chr1:108930421:+	3.84007	0.0859506	NA
chr1:108931796:-	6.0879	-0.203424	NA
chr1:108932298:-	25.1651	-0.191886	0.721936
chr1:108933542:+	2.00012	0.0953705	NA
chr1:108942922:-	1.43436	-0.00127866	NA
chr1:108992861-108992875:+	9584.05	0.0753613	0.841777
chr1:109062488-109062498:-	42.7836	-0.85002	0.0784786
chr1:109087977:-	1.28159	0.106682	NA
chr1:109094796:+	5.69061	0.053855	NA
chr1:109096931-109096933:+	44.4109	0.261478	0.609723
chr1:109215152:+	2.98667	-0.22293	NA
chr1:109217379:+	3.30301	-0.00191751	NA
chr1:109217422:+	4.79226	-0.133307	NA
chr1:109217484-109217489:+	11.2308	-0.498656	0.270708
chr1:109224039:+	13.672	-0.199683	0.680268
chr1:109238116-109238126:+	261.157	-0.179828	0.640601
chr1:109238156-109238165:+	22.3655	-0.362096	0.462933
chr1:109238181:+	3.00542	-0.170796	NA
chr1:109274311:+	3.69455	0.196849	NA
chr1:109275755:+	17.2006	0.770869	0.164334
chr1:109279549-109279568:-	20.5466	-0.393866	0.415823
chr1:109292365:-	3.81516	0.255076	NA
chr1:109309568-109309583:-	106.055	-1.06064	0.00386099
chr1:109309644-109309651:-	5.93989	-0.281971	NA
chr1:109309671:-	3.1665	-0.00149017	NA
chr1:109313802:-	1.98044	-0.00803216	NA
chr1:109313943:-	4.25696	-0.372576	NA
chr1:109399042:-	3.70925	0.00204763	NA
chr1:109401839-109401856:-	154.109	-0.815281	0.0100082
chr1:109427223:+	2.64975	0.0228322	NA
chr1:109492732:+	5.15781	0.0207772	NA
chr1:109500434:+	2.78895	0.000527773	NA
chr1:109592774-109592775:+	27.9641	-0.0690755	0.916606
chr1:109593504-109593513:+	124.87	-0.265053	0.521423
chr1:109593535:+	6.00765	-0.10284	NA
chr1:109593547:+	5.35709	-0.0976192	NA
chr1:109594338:+	6.80118	0.0248085	NA
chr1:109594359:+	2.9376	0.0579898	NA
chr1:109598106:+	1.89798	0.0144991	NA
chr1:109632049-109632056:+	105.091	-0.895025	0.0138521
chr1:109661699-109661705:+	51.3271	0.445929	0.328957
chr1:109665496:+	3.73858	0.0173728	NA
chr1:109675285:+	6.46172	3.20886	NA
chr1:109693744:+	6.69218	3.31988	NA
chr1:109736976:-	6.68209	0.722812	NA
chr1:1097604:-	1.54486	-0.0297914	NA
chr1:110022373-110022374:+	229.609	0.101843	0.828541
chr1:110023731-110023747:+	78.9303	0.207742	0.675518
chr1:110054633-110054639:+	25.5538	0.0325607	0.966845
chr1:110062553:+	5.4272	-0.018716	NA
chr1:110234043:+	1.97142	0.0962314	NA
chr1:11024041-11024044:+	121.001	-0.829359	0.0182809
chr1:11025489-11025491:+	11.0069	-0.0867512	0.871863
chr1:1102651:+	2.67844	0.0311869	NA
chr1:11030525-11030527:+	25.5477	0.735802	0.166231
chr1:110315034:-	2.26652	0.122718	NA
chr1:110315496-110315503:-	10.1935	-0.15625	0.734913
chr1:110337405:-	5.05455	0.0427353	NA
chr1:110346673-110346679:+	266.793	0.0508929	0.922865
chr1:110401250-110401258:-	1131.08	-0.104299	0.755347
chr1:110413606:+	4.43404	0.335729	NA
chr1:110416273:+	10.3759	2.0047	0.0386342
chr1:11054583-11054593:-	4046.08	-1.85911	1.96016e-21
chr1:11057485:-	2.09663	-0.128939	NA
chr1:11066614-11066624:-	236.666	0.2071	0.582982
chr1:110899922-110899926:+	38.2263	-1.20746	0.034456
chr1:110947191-110947199:-	78.0553	-0.315671	0.482984
chr1:11102094-11102103:+	4.85121	-0.0423047	NA
chr1:11106532-11106542:-	54.8918	-0.293739	0.548418
chr1:11107413:-	2.49542	0.0573435	NA
chr1:111117333:-	5.22542	-0.0317737	NA
chr1:111117906-111117908:-	32.6397	0.690725	0.167581
chr1:111125384:-	8.98211	0.0088532	0.989163
chr1:111131286:-	2.3646	-0.0317135	NA
chr1:111133196:-	3.16558	-0.0594432	NA
chr1:111160953:+	4.62118	0.103656	NA
chr1:111184808:+	1.72945	0.0210819	NA
chr1:111184988:+	4.35008	-0.136167	NA
chr1:111440259:-	8.5826	-0.449004	0.258882
chr1:111440274-111440277:-	24.4986	-1.39797	0.0272259
chr1:111440646:-	7.79469	-0.213668	0.576436
chr1:111440953:-	34.5851	-0.77383	0.127333
chr1:111441209-111441216:-	9.49708	-1.0466	0.105293
chr1:111453403:+	8.36323	-0.0354465	0.950584
chr1:111461326-111461335:+	2078.95	-0.3755	0.0694969
chr1:111461405-111461412:+	66.6498	-0.454082	0.302793
chr1:111461520-111461525:+	12.398	-0.076642	0.893726
chr1:111461901:+	4.29852	-0.0170488	NA
chr1:111542105:-	5.2828	-0.0196531	NA
chr1:111712952:+	4.94204	-0.16259	NA
chr1:111713034-111713040:+	10.5908	0.105488	0.837521
chr1:111713113:+	38.0218	0.146797	0.802714
chr1:111767255-111767261:+	36.8507	-0.0989009	0.876031
chr1:11225440:-	3.44192	-0.0790255	NA
chr1:11251675:-	3.97743	-0.0653026	NA
chr1:112565242:-	1.49331	0.0938729	NA
chr1:112591371:-	3.07318	-0.0109843	NA
chr1:112591485:-	2.38335	0.00686921	NA
chr1:112606681:-	18.4855	-0.146742	0.789498
chr1:112610456:-	9.15016	0.0937075	0.85396
chr1:112624005:+	3.61436	-0.085045	NA
chr1:112624605:+	4.21606	0.00753068	NA
chr1:112626432:+	2.55756	-0.0898187	NA
chr1:112645736:+	6.92071	-0.0900826	NA
chr1:112652479:+	3.79171	-0.022739	NA
chr1:112671532-112671548:+	44.7303	-0.632729	0.182772
chr1:112671612-112671619:+	427.025	-0.2097	0.532517
chr1:112700090:-	2.02455	0.0436927	NA
chr1:112700718:+	18.9759	0.19882	0.705281
chr1:112700734-112700741:+	381.364	0.704827	0.0034469
chr1:112701127-112701134:-	284.541	-0.837124	0.000963678
chr1:112702376-112702382:+	10.3911	0.375477	0.380333
chr1:11276663:+	2.78646	-0.153767	NA
chr1:11286277-11286283:+	22.935	-0.346624	0.473112
chr1:112907207:-	1.98861	0.0518604	NA
chr1:112911846-112911850:-	11.7458	-0.364415	0.399904
chr1:112912232:-	7.50933	-0.113408	NA
chr1:112912355-112912360:-	182.961	-0.658122	0.0481143
chr1:112914023-112914025:-	18.5488	-1.16084	0.0698618
chr1:112916189:-	34.4651	-0.356232	0.470349
chr1:112941295:-	1.91674	0.0510143	NA
chr1:112953173:-	4.79539	0.0183771	NA
chr1:112959192:+	2.80521	-0.11096	NA
chr1:112959768-112959769:+	8.54959	-0.0668785	0.900098
chr1:112966826:+	2.08101	-0.00861169	NA
chr1:112972859:+	4.77081	-0.135219	NA
chr1:112973660:+	8.49334	-0.17003	0.693074
chr1:112974405:+	3.4214	-0.0284903	NA
chr1:1130218:+	2.64094	-0.0465704	NA
chr1:113113211-113113212:+	7.94719	0.187244	0.654479
chr1:113124737:+	1.83335	0.0105931	NA
chr1:113404451:+	2.5935	-0.0925772	NA
chr1:113509374-113509381:-	371.902	0.452008	0.07854
chr1:113685922:+	1.91674	0.0510143	NA
chr1:113697208-113697210:-	20.0043	0.0722632	0.911629
chr1:113705766:-	20.1442	-0.195061	0.710923
chr1:113746769:-	2.01325	-0.165698	NA
chr1:113749238:-	1.77689	0.0658703	NA
chr1:113758531:-	4.92621	0.101865	NA
chr1:113764631:-	5.48948	0.048723	NA
chr1:113765318:-	5.53692	0.083746	NA
chr1:113778305:-	3.33234	0.01433	NA
chr1:113797972-113797975:-	11.6678	0.0242501	0.972793
chr1:113895060:-	15.1955	-0.0623975	0.920225
chr1:113912463-113912468:+	22.4882	0.0739231	0.910334
chr1:113913767:+	3.27701	-0.0256313	NA
chr1:113914070-113914083:+	26.9388	0.221502	0.678146
chr1:113924005:-	6.7272	0.618437	NA
chr1:113973879:+	2.38271	-0.00281474	NA
chr1:113977797-113977803:+	47.2989	0.0482989	0.947783
chr1:114392779-114392795:-	31.1732	0.480784	0.326355
chr1:114395916-114395928:-	20.7354	0.220021	0.673263
chr1:114397605-114397607:-	63.0711	0.194193	0.712873
chr1:114404828:-	17.574	0.74775	0.169099
chr1:114567553-114567564:-	56.0574	-0.218392	0.670174
chr1:114567724:-	3.31359	-0.0229754	NA
chr1:114567737-114567743:-	6.95331	-0.0762858	NA
chr1:114575052:-	3.44015	0.00687662	NA
chr1:114579944:-	9.61882	0.0284449	0.965929
chr1:114704471-114704484:-	102.36	0.120072	0.822769
chr1:114706964:-	6.10842	-0.266212	NA
chr1:114707107:-	3.89071	-0.0985019	NA
chr1:114716914-114716924:-	371.229	-0.126663	0.741875
chr1:114717290-114717296:-	201.052	-0.0894368	0.854519
chr1:114717321:-	27.4453	-0.0382724	0.958186
chr1:114717971-114717991:-	111.012	-0.036796	0.955394
chr1:114718029:-	4.33602	0.0552389	NA
chr1:114731121:-	7.31729	-0.00599723	NA
chr1:114774127:-	3.63489	-0.134207	NA
chr1:114774144:-	5.55098	-0.0815606	NA
chr1:114779104-114779110:-	39.7203	-0.964132	0.0526641
chr1:114914417:-	82.3714	-0.0636708	0.920388
chr1:115664768:+	4.06066	-0.268861	NA
chr1:115693187:+	4.44902	0.172157	NA
chr1:115698218:+	2.57723	0.018207	NA
chr1:116376786:+	5.44438	-0.053495	NA
chr1:116386126:+	2.46673	0.0490477	NA
chr1:116404712-116404714:-	4.07524	0.443415	NA
chr1:116404771-116404773:+	1774.48	-0.149928	0.623479
chr1:116413736:-	2.97354	0.055418	NA
chr1:116414296:-	10.7911	0.778083	0.140474
chr1:116415472:-	3.00472	0.216992	NA
chr1:11648368-11648377:-	3.86196	0.331373	NA
chr1:11648389:-	12.3894	0.7193	0.170159
chr1:116492665:-	1.51206	0.126213	NA
chr1:116499515:-	1.52924	0.0910927	NA
chr1:116514535-116514540:-	89.5436	1.41914	0.000117821
chr1:116520524:-	5.79339	0.139122	NA
chr1:116521796-116521801:-	6.45708	-0.104286	NA
chr1:116547340:-	3.73113	0.207392	NA
chr1:116551754:-	3.0935	0.0953197	NA
chr1:116569621:-	2.7609	0.00377576	NA
chr1:116574409-116574414:-	14.0768	0.474409	0.311784
chr1:116574438-116574443:-	4.52579	0.222377	NA
chr1:11662289:+	2.08101	-0.00861169	NA
chr1:11663321-11663326:+	7.37164	0.393363	NA
chr1:11674029-11674030:+	24.939	0.725242	0.170579
chr1:11674350:+	11.3487	0.270823	0.522586
chr1:11674476-11674490:-	59.0758	-0.273453	0.57619
chr1:11674532:-	4.67856	0.123689	NA
chr1:116988601-116988607:+	22.3762	-0.595333	0.243518
chr1:116990350-116990356:+	14.4955	-0.300613	0.510517
chr1:117102601-117102604:+	15.3966	0.231716	0.638371
chr1:117102658:+	1.97142	0.0962314	NA
chr1:117102861-117102867:+	24.1115	0.287305	0.568877
chr1:117103951:+	3.01849	-0.045886	NA
chr1:117105143:+	4.66294	0.257615	NA
chr1:117107451:+	5.85645	0.0690884	NA
chr1:117111062:-	2.84428	0.0445432	NA
chr1:117112186:-	4.6336	0.236648	NA
chr1:11750767-11750774:+	133.108	-0.324642	0.393999
chr1:117514361:+	2.46673	0.0490477	NA
chr1:117525351:+	12.8612	0.019108	0.979869
chr1:117528868:+	26.5569	0.0518997	0.942324
chr1:11754792:+	2.40053	-0.0334792	NA
chr1:117628364:+	4.83034	0.374269	NA
chr1:117777284-117777285:-	20.0325	0.148222	0.791881
chr1:11785730-11785732:-	166.947	1.48663	2.67644e-07
chr1:117863486:-	2.35466	7.1611e-05	NA
chr1:11786622-11786624:-	49.6365	1.45391	0.00249961
chr1:117869420:-	1.70502	0.0713311	NA
chr1:11790023:-	14.5075	0.407522	0.382777
chr1:11793479:-	3.21395	0.0423573	NA
chr1:117959758:+	9.03473	-0.453759	0.247603
chr1:117960051-117960055:+	14.5675	-0.445349	0.305622
chr1:117960423:+	4.87407	-0.161511	NA
chr1:11799650:-	5.11237	0.238802	NA
chr1:11843128-11843130:+	5.635	-0.0379232	NA
chr1:11848078:+	2.34017	0.015652	NA
chr1:119031218-119031223:-	31.4157	0.35074	0.482378
chr1:119032679-119032681:-	15.6144	0.394601	0.397435
chr1:119144925:+	6.43102	0.233901	NA
chr1:119151418:+	4.65981	0.0846515	NA
chr1:119183645:+	3.64462	-0.00173261	NA
chr1:119183827:+	2.62375	-0.00513115	NA
chr1:11919592-11919593:-	22.4929	-0.367205	0.450412
chr1:11920059-11920069:-	264.912	-0.736775	0.00480867
chr1:11922175:-	10.589	-0.35571	0.396208
chr1:11975536-11975545:+	205.012	0.00787761	0.99157
chr1:11993250:-	6.82988	0.0306627	NA
chr1:119996621:-	4.07373	-0.122891	NA
chr1:12013501-12013514:+	493	-0.437821	0.0689737
chr1:120150758:-	2.43079	0.0529071	NA
chr1:120155200-120155206:-	39.2432	0.443177	0.356005
chr1:120155323:-	2.20189	0.116436	NA
chr1:120155950:-	8.84469	-0.0467903	0.934418
chr1:120156009-120156017:-	15.8701	-0.245044	0.614084
chr1:120156353-120156358:-	22.3417	0.094201	0.883037
chr1:120267341:-	8.90245	1.07675	0.100345
chr1:120275756:+	7.27055	-0.627331	NA
chr1:120286661:-	1.28159	0.106682	NA
chr1:120320116-120320119:+	20.6526	-4.23591	0.000117073
chr1:12032037-12032043:+	130.631	-0.440283	0.221784
chr1:120323564-120323568:+	7.5846	-2.28394	NA
chr1:120327676-120327680:+	82.3948	-3.11904	8.279e-12
chr1:120327791:+	2.56324	-0.17982	NA
chr1:120337362:-	7.6428	0.188336	0.633283
chr1:120342638:+	3.33234	0.01433	NA
chr1:120430752:+	5.3282	0.0477899	NA
chr1:120435694:+	2.06794	-0.137221	NA
chr1:120467738:+	12.7132	-0.0140151	0.983125
chr1:120467843:+	3.2589	-0.0568795	NA
chr1:120470582:-	3.92842	-0.194479	NA
chr1:120471874:-	3.5866	-0.0215294	NA
chr1:120488845:-	3.60555	-0.141039	NA
chr1:120528389:-	5.23131	-0.282729	NA
chr1:120578266-120578269:-	20.6526	-4.23591	0.000117073
chr1:120611730:+	1.28159	0.106682	NA
chr1:120622635:-	7.27055	-0.627331	NA
chr1:120631043:+	7.99933	0.969752	0.10488
chr1:120793872:+	9.23224	-0.637189	0.174332
chr1:120913343-120913348:-	8.23235	0.240231	0.546531
chr1:120917806:+	7.41233	0.172429	NA
chr1:120924229:-	1.58982	-0.12981	NA
chr1:120927330:-	2.56324	-0.17982	NA
chr1:120927441-120927445:-	74.4604	-3.18214	2.73512e-11
chr1:120953450-120953462:+	13.503	-0.400659	0.381907
chr1:121167645-121167649:-	24.4476	-0.441961	0.367789
chr1:121167719-121167721:-	114.457	-0.641671	0.0668923
chr1:121196283:+	9.80406	0.0784441	0.886381
chr1:1212604-1212605:+	7.45729	0.0757029	NA
chr1:121291111:+	4.93757	-0.0576352	NA
chr1:121392721-121392725:+	8.35868	-0.0451185	0.93385
chr1:12144202-12144205:+	48.9173	-2.77059	6.64544e-07
chr1:12144220:+	6.37802	-2.99605	NA
chr1:1216909-1216915:-	40.0258	-0.270867	0.594918
chr1:1216932:-	46.8005	-0.161243	0.772602
chr1:1217074:-	3.64462	-0.00173261	NA
chr1:12177794:+	1.7884	0.11938	NA
chr1:12201471:+	3.73951	0.0853278	NA
chr1:12209219-12209227:+	60.3493	-0.0629262	0.923578
chr1:12255888:+	4.27231	0.119306	NA
chr1:1233714-1233727:+	23.923	-0.437257	0.374591
chr1:12337988:+	2.92198	0.174762	NA
chr1:1234179:+	13.3773	-0.33621	0.45199
chr1:1235035-1235038:+	23.4053	-0.0209154	0.978334
chr1:12388579:+	11.6523	0.341563	0.439632
chr1:12392545:+	1.95267	0.0545066	NA
chr1:12446423:+	4.44717	0.034492	NA
chr1:12488669:+	5.53331	0.0434579	NA
chr1:12502640-12502641:+	6.55759	0.271015	NA
chr1:12509367-12509373:+	8.88938	0.438376	0.281551
chr1:12509428-12509440:+	9.15421	0.324324	0.418021
chr1:12510361-12510363:+	13.8632	0.308039	0.502576
chr1:12512043-12512044:+	14.0097	0.279646	0.548828
chr1:1253908-1253914:-	58.5956	-0.211711	0.686387
chr1:1254897-1254902:-	25.6863	-0.271861	0.589882
chr1:12567911:-	93.731	-0.342965	0.407788
chr1:1257408:+	5.48679	0.0709543	NA
chr1:12589407:-	7.01667	0.138128	NA
chr1:12610071:-	1.52924	0.0910927	NA
chr1:12614724:-	16.6576	-0.0986366	0.864899
chr1:12617715:+	3.48035	0.0604918	NA
chr1:12617788:+	4.86903	-0.0685208	NA
chr1:126646:-	4.47345	0.0992979	NA
chr1:1292024:+	20.3628	3.69322	0.000108741
chr1:1292392:-	4.57799	0.118506	NA
chr1:1292871-1292872:-	111.901	1.41638	3.18506e-05
chr1:129404:-	5.07237	0.0127827	NA
chr1:1301280:-	3.00287	0.0647747	NA
chr1:1311598-1311609:-	251.822	-0.0648255	0.899269
chr1:1311676:+	96.4746	-1.12996	0.00156279
chr1:1316133:+	3.87196	-0.135065	NA
chr1:1316613:-	4.28971	-0.0802552	NA
chr1:1318672-1318681:-	3.75264	-0.182034	NA
chr1:1318697:-	6.92816	-0.271555	NA
chr1:1328892-1328895:+	37.4478	0.0731492	0.912705
chr1:1335278-1335284:-	225.498	-0.198882	0.610293
chr1:1335301:-	19.0773	-0.366625	0.450171
chr1:1335324:-	4.23957	-0.10039	NA
chr1:1335338:-	7.07191	-0.293139	NA
chr1:134774:-	22.4451	-0.163008	0.767941
chr1:134901:-	13.2037	0.0687995	0.90869
chr1:134917-134924:-	58.798	0.221514	0.667319
chr1:1352692:-	7.15155	1.59249	NA
chr1:1357874-1357875:+	5.14041	0.244491	NA
chr1:1373711-1373717:-	13.5143	-0.1689	0.733067
chr1:1373730-1373741:-	488	-0.953688	1.52346e-05
chr1:13788074-13788078:+	5.94395	-0.0423415	NA
chr1:1385710-1385712:-	58.3623	0.387478	0.398519
chr1:1386496-1386503:-	32.6623	0.490015	0.315368
chr1:1386619:-	7.67809	0.181522	0.649863
chr1:1386688-1386715:-	159.4	0.760329	0.0183046
chr1:1392281:-	1.77533	-0.011595	NA
chr1:1392294:-	3.77452	0.0156703	NA
chr1:1401908-1401914:-	136.89	-0.78084	0.0192515
chr1:1401949-1401952:-	30.6198	-0.479939	0.326555
chr1:1402029-1402045:+	98.3366	-0.13511	0.80613
chr1:1402039-1402046:-	68.1257	-1.22459	0.00356253
chr1:1403262:-	1.98861	0.0518604	NA
chr1:1410617:+	2.4945	-0.0114427	NA
chr1:1410681-1410683:+	7.67987	0.102074	0.827642
chr1:143401430-143401436:-	34.1799	0.158207	0.782605
chr1:143406327:-	4.91059	0.232581	NA
chr1:14348950:-	1.89798	0.0144991	NA
chr1:143493889:+	2.6712	0.038855	NA
chr1:14349418:-	7.75876	-0.206518	0.585548
chr1:14359-14363:-	44.9745	0.802339	0.0969303
chr1:143897849:-	3.92253	0.0613224	NA
chr1:14390656:-	3.28354	-0.278792	NA
chr1:143955289:-	3.65456	-0.0320983	NA
chr1:143955363-143955365:-	97.6789	-0.67946	0.0672571
chr1:143957635:-	3.16401	-0.137741	NA
chr1:14402-14409:-	146.897	1.12239	0.000573203
chr1:144073219-144073223:+	7.73255	-0.0839904	0.859127
chr1:1440765-1440767:+	19.8987	0.317442	0.52054
chr1:144227029-144227035:-	33.4254	0.168514	0.765989
chr1:144231921:-	1.52924	0.0910927	NA
chr1:144319535-144319539:+	7.52084	-0.0699629	NA
chr1:144421391:-	3.05869	0.0048284	NA
chr1:144421489-144421496:-	16.6236	-0.0102878	0.987987
chr1:144440843:-	2.68903	0.00734376	NA
chr1:144446395:-	1.80715	0.152976	NA
chr1:144547459:-	6.53733	-0.221815	NA
chr1:144646843-144646847:-	7.52084	-0.0699629	NA
chr1:144734455:+	1.52924	0.0910927	NA
chr1:144739341-144739347:+	33.4254	0.168514	0.765989
chr1:144989025:-	2.23626	0.029405	NA
chr1:145084091:-	10.0992	0.0985033	0.850947
chr1:145112618-145112620:+	86.4356	-0.475402	0.238923
chr1:145112690-145112694:+	21.084	-0.274451	0.582151
chr1:145197512:+	1.80153	-0.147727	NA
chr1:145201647-145201651:+	77.4873	-3.12369	2.64163e-11
chr1:145211287:-	7.20062	0.190004	NA
chr1:145215741-145215746:+	8.02063	0.258142	0.502277
chr1:145235761:+	6.08535	0.0154826	NA
chr1:145287143:+	2.43392	0.204861	NA
chr1:145290006:-	10.4254	0.271163	0.532517
chr1:145406109:-	3.33234	0.01433	NA
chr1:145411410:-	4.64987	0.115547	NA
chr1:145568286:+	2.04173	0.0058705	NA
chr1:145568708:+	2.87454	0.133168	NA
chr1:145619303:+	4.79539	0.0183771	NA
chr1:145626948:+	3.34953	-0.0252648	NA
chr1:145631733:+	1.82434	0.116372	NA
chr1:145670460-145670463:+	77.9092	-0.19451	0.696994
chr1:145676724:+	2.44954	0.091662	NA
chr1:145677910:+	4.0346	0.10804	NA
chr1:145744434:-	3.18774	0.181172	NA
chr1:145746289:-	1.95267	0.0545066	NA
chr1:145746461-145746467:-	4.98835	-0.0336684	NA
chr1:1457624:+	1.74096	0.0755827	NA
chr1:145773812:-	1.75971	0.110991	NA
chr1:145774361:-	13.5173	1.35446	0.0626481
chr1:145775413:-	1.52924	0.0910927	NA
chr1:145781918:-	3.35422	0.214972	NA
chr1:145842191-145842197:+	10.0007	-0.26851	0.521607
chr1:145842485-145842504:+	62.1269	-0.135934	0.810464
chr1:145842755-145842757:+	5.18537	0.126894	NA
chr1:145844399:+	8.67977	-0.00365437	0.993067
chr1:145848522:-	20.9386	-0.0524243	0.938877
chr1:145848951:+	6.11605	0.279736	NA
chr1:145911349-145911351:-	67.6958	-0.155825	0.776314
chr1:145915651:-	4.38346	0.099638	NA
chr1:145921559-145921561:-	21.5858	-0.195466	0.712728
chr1:145923649-145923650:-	36.9153	-0.21357	0.69001
chr1:145925718-145925724:-	264.296	-1.29542	2.82483e-07
chr1:145933424:-	27.7505	0.0775699	0.906844
chr1:145933963:-	4.3966	-0.156962	NA
chr1:145935998:-	3.61436	-0.085045	NA
chr1:145978028-145978031:+	39.8122	0.516068	0.286457
chr1:145978847-145978848:+	56.2438	0.584353	0.186778
chr1:145992443-145992445:-	1501.08	1.74314	5.81913e-24
chr1:145993332:-	7.52015	0.148861	NA
chr1:145995017:-	2.28527	0.158362	NA
chr1:146017471:-	2.01325	-0.165698	NA
chr1:146060664:+	2.28939	-0.0121528	NA
chr1:146061086:+	4.38503	0.182407	NA
chr1:146061946:+	2.42923	-0.0282795	NA
chr1:146064804:-	12.8354	0.273595	0.543535
chr1:146067243:-	3.02411	0.276329	NA
chr1:146067266:-	3.1616	-0.00848417	NA
chr1:146156098-146156108:-	39.4766	-0.383008	0.428815
chr1:146299456-146299464:+	21.0481	0.462115	0.347933
chr1:146300935:+	4.66818	-0.0189483	NA
chr1:146301612:+	10.5816	0.372527	0.362636
chr1:146315558:-	1.74096	0.0755827	NA
chr1:146320126:-	2.20189	0.116436	NA
chr1:146320757:-	2.86984	-0.105784	NA
chr1:146321160-146321165:-	22.0941	0.107505	0.861627
chr1:146386531:+	5.61859	-0.144991	NA
chr1:1469138:+	2.67844	0.0311869	NA
chr1:146927155-146927168:-	35.8942	-0.181205	0.742268
chr1:146927863:-	4.62955	0.00354057	NA
chr1:146927941-146927946:-	9.41364	-0.162633	0.717398
chr1:146930110:-	3.13625	-0.087018	NA
chr1:146932534:-	5.7747	-0.283215	NA
chr1:146940555:+	3.82764	-0.0247827	NA
chr1:146941758:+	4.12431	0.0730303	NA
chr1:146954389:+	4.07686	0.0294194	NA
chr1:146988886:+	3.10657	0.2331	NA
chr1:146993624:+	4.54794	-0.113113	NA
chr1:146993644:+	5.98267	0.575203	NA
chr1:146996092:+	12.1729	0.0913493	0.870629
chr1:147000227:-	2.5011	-0.0309068	NA
chr1:1471256:-	3.44015	0.00687662	NA
chr1:147155108-147155111:-	15.7965	0.297018	0.53262
chr1:147203127:-	8.65265	0.0567786	0.91854
chr1:147263428:+	2.20934	-0.0604511	NA
chr1:147269667:+	2.66963	-0.0382513	NA
chr1:147272903:+	5.4321	0.0389132	NA
chr1:147293708:+	4.53147	0.14841	NA
chr1:147295760-147295766:+	88.4005	0.186517	0.708075
chr1:147626212:+	2.87141	-0.0256318	NA
chr1:14767469:-	5.61631	-4.6221	NA
chr1:14767951:-	3.88665	-0.385847	NA
chr1:147939700:+	2.95635	0.0980597	NA
chr1:147947333:+	7.83107	-0.0571047	0.91235
chr1:147954391:+	1.82434	0.116372	NA
chr1:147993337-147993340:+	58.159	-0.147107	0.792993
chr1:148000775:+	2.17163	0.0246256	NA
chr1:148025928:+	2.89172	0.0918616	NA
chr1:148102152:-	7.282	0.00403945	NA
chr1:148132770:-	5.21044	0.0806626	NA
chr1:148133292:-	1.7884	0.11938	NA
chr1:148145225:-	2.41929	0.00434771	NA
chr1:148150170:-	3.61593	-0.00754698	NA
chr1:148158127:+	5.06768	-0.214892	NA
chr1:148158544:+	8.66755	-0.265316	0.504965
chr1:148169809:+	2.90578	-0.107754	NA
chr1:148171973-148171978:+	9.41364	-0.162633	0.717398
chr1:148172055:+	1.88491	-0.111089	NA
chr1:148172751:+	3.00066	-0.0167797	NA
chr1:148172764:+	3.89561	-0.0298357	NA
chr1:1483127:+	2.68995	0.0786555	NA
chr1:148445606-148445610:+	77.699	-3.1287	2.26109e-11
chr1:148445721:+	2.56324	-0.17982	NA
chr1:148455249:-	7.20062	0.190004	NA
chr1:148459704-148459709:+	6.76773	0.163785	NA
chr1:148531491:-	12.8526	0.234402	0.609723
chr1:148533924:-	2.72902	0.23978	NA
chr1:148533947-148533953:-	12.9535	-0.0170145	0.980026
chr1:148607028-148607038:-	36.5862	-0.296795	0.555753
chr1:148750239-148750247:+	21.0481	0.462115	0.347933
chr1:148751718:+	4.66818	-0.0189483	NA
chr1:148752395:+	10.3511	0.346159	0.391865
chr1:148766341:-	1.97142	0.0962314	NA
chr1:148771597:-	3.6243	-0.115231	NA
chr1:148771941-148771946:-	22.3892	0.122655	0.837127
chr1:148879202:-	8.67198	0.932728	0.112107
chr1:148887615:+	7.94163	-1.03086	0.100749
chr1:148898544:-	1.7884	0.11938	NA
chr1:148932725-148932728:+	11.333	-2.54024	0.0155774
chr1:148981774-148981788:+	46.7664	-3.91836	1.54326e-09
chr1:148986469:+	11.0314	-0.707129	0.156987
chr1:148993880:+	6.41645	-0.390565	NA
chr1:149033015:+	4.54055	-0.428093	NA
chr1:149049987:+	3.12723	0.0111922	NA
chr1:149051271:+	3.06437	-0.0818619	NA
chr1:149054034:-	2.78078	-0.0554857	NA
chr1:149054139:-	11.3516	0.0346967	0.958304
chr1:149082983:-	2.0695	-0.0519902	NA
chr1:149176143-149176148:-	11.465	0.305255	0.487863
chr1:149180606:+	6.97015	0.173746	NA
chr1:149187074:-	1.58982	-0.12981	NA
chr1:149190176:-	3.02261	-0.224164	NA
chr1:149190287-149190291:-	157.648	-3.22428	2.03396e-21
chr1:149194399-149194401:-	4.67705	-0.423188	NA
chr1:149197556-149197559:-	21.9367	-4.82566	0.000130687
chr1:149231734:+	1.7884	0.11938	NA
chr1:149242655:-	2.77496	-0.201187	NA
chr1:149251062:+	8.22823	0.545734	0.199625
chr1:149358306-149358311:+	22.1775	0.135105	0.815589
chr1:149358655:+	3.37665	-0.0952748	NA
chr1:149363914:+	1.49331	0.0938729	NA
chr1:149464198-149464208:+	39.1628	-0.428614	0.37262
chr1:149556255:+	10.3667	0.0311476	0.96223
chr1:149607447-149607452:-	6.76773	0.163785	NA
chr1:149611907:+	6.97015	0.173746	NA
chr1:149618338:-	1.58982	-0.12981	NA
chr1:1496201-1496204:+	18.3598	-0.895248	0.127754
chr1:149621552-149621556:-	78.4664	-3.20623	1.07173e-11
chr1:149625691:-	1.58982	-0.12981	NA
chr1:149805876:-	7.47901	0.153812	NA
chr1:149830764:-	3.2964	0.0162264	NA
chr1:149831311-149831312:-	9.6454	0.566549	0.20948
chr1:149833730-149833738:+	56.9304	0.782104	0.076067
chr1:149834469-149834476:+	46.1105	0.747806	0.107733
chr1:149834627-149834631:+	28.1995	0.184603	0.735471
chr1:149834729:+	3.30883	0.11735	NA
chr1:149835088:+	2.74307	0.0353553	NA
chr1:149835802:+	3.2702	0.164659	NA
chr1:149836194-149836195:+	26.9324	0.194698	0.719373
chr1:149836219-149836224:+	5.02606	-0.114237	NA
chr1:149838761-149838762:-	32.5933	0.324785	0.520239
chr1:149839538-149839544:-	10.0031	0.194402	0.659754
chr1:149842157-149842161:-	14.7381	-0.236208	0.622194
chr1:149842179-149842190:-	668.192	0.453981	0.0742617
chr1:149844491:-	5.94864	0.178489	NA
chr1:149844801:+	5.73601	0.121301	NA
chr1:149846474-149846485:+	11.0565	0.377393	0.375939
chr1:149850263:-	3.39605	-0.0411163	NA
chr1:149851622-149851633:+	660.896	0.449391	0.077079
chr1:149851651-149851655:+	14.443	-0.262078	0.578654
chr1:149854268-149854274:+	9.79141	0.215151	0.616543
chr1:149855050-149855051:+	32.3628	0.313189	0.536801
chr1:149857596-149857601:-	5.02606	-0.114237	NA
chr1:149857625-149857626:-	26.9324	0.194698	0.719373
chr1:149858018:-	3.2702	0.164659	NA
chr1:149858728:-	2.74307	0.0353553	NA
chr1:149859087:-	3.30883	0.11735	NA
chr1:149859185-149859189:-	27.9877	0.196983	0.715536
chr1:149859340-149859347:-	46.489	0.796528	0.0879835
chr1:149860078-149860086:-	57.3913	0.803042	0.0672777
chr1:149862504-149862505:+	9.6454	0.566549	0.20948
chr1:149863052:+	3.2964	0.0162264	NA
chr1:149884456-149884467:-	24.4031	0.487611	0.324415
chr1:149923318-149923319:-	34.2464	-0.29276	0.562792
chr1:149940335:-	5.53359	0.106312	NA
chr1:149941187:-	3.90946	-0.0604976	NA
chr1:150064391:-	1.99018	0.130671	NA
chr1:150067319:-	5.21001	-0.0785696	NA
chr1:150101268:+	2.03605	0.101319	NA
chr1:150145321-150145326:+	96.216	0.219068	0.641377
chr1:150159621-150159628:+	16.7547	-1.49991	0.0383996
chr1:150218418-150218425:-	59.5228	-0.247145	0.617712
chr1:150218551-150218561:-	108.07	-0.689422	0.051829
chr1:150220372-150220379:-	10.1444	-0.278036	0.505642
chr1:150223204-150223213:-	11.4635	-0.0990216	0.852934
chr1:150265406:-	46.1404	-0.0680448	0.918806
chr1:150294896:+	2.56324	-0.17982	NA
chr1:150295786-150295792:+	13.9516	-0.211468	0.655597
chr1:150308339-150308347:+	1498.25	-0.561431	0.00394784
chr1:150308380-150308387:+	20.9969	-0.491504	0.317869
chr1:150308979-150308980:+	21.5187	-0.578325	0.248231
chr1:150309777-150309780:+	3.93659	-0.114994	NA
chr1:150341105:+	4.04093	0.0319756	NA
chr1:150353192:+	6.09848	-0.248427	NA
chr1:150353232:+	2.55848	-0.0168174	NA
chr1:150473556:+	8.48113	0.117567	0.803459
chr1:150473710:+	4.80533	-0.0113444	NA
chr1:150476563:+	20.6857	0.480567	0.330861
chr1:150494370:+	2.46673	0.0490477	NA
chr1:150507593-150507600:+	116.346	-0.0154554	0.982188
chr1:150513788:+	5.51241	-4.56299	NA
chr1:150546084:-	2.0548	0.137392	NA
chr1:150546209:-	3.37978	0.0581746	NA
chr1:150551891:+	5.2782	0.244508	NA
chr1:150558745-150558748:+	11.8094	-0.0552294	0.926242
chr1:150560927-150560934:+	54.6366	2.42659	5.80551e-07
chr1:150574555-150574562:-	191.616	-1.36122	8.95778e-06
chr1:150575950-150575963:-	27.0955	-2.34901	0.000593708
chr1:150575975:-	3.88097	-0.257939	NA
chr1:150576068:-	5.67917	-0.448288	NA
chr1:150607689:-	3.15969	0.174696	NA
chr1:150609082:-	3.83234	0.203933	NA
chr1:150609566:-	5.90957	0.0300854	NA
chr1:150613972:-	2.18314	0.0748252	NA
chr1:150617789:-	2.28122	-0.0686324	NA
chr1:150621247:-	6.12286	0.0856612	NA
chr1:150622118-150622147:-	208.942	0.0700218	0.893714
chr1:150623279:-	6.00197	-0.0221181	NA
chr1:150623291:-	2.72432	-0.00348733	NA
chr1:150627048-150627053:-	10.4095	-0.663148	0.157178
chr1:150646230-150646235:-	43.9044	0.243237	0.638752
chr1:150647904:-	1.93549	0.0904774	NA
chr1:15066560:+	11.7475	-0.503081	0.263048
chr1:15068151:+	6.16311	-0.236342	NA
chr1:150732382:-	2.09663	-0.128939	NA
chr1:150809716:-	3.0273	0.0178613	NA
chr1:150810098:-	25.1342	0.30682	0.543196
chr1:150810118:-	3.33234	0.01433	NA
chr1:150811752:-	1.56361	0.00645617	NA
chr1:150821851:-	2.24777	0.0795453	NA
chr1:150844830:-	4.59767	0.249198	NA
chr1:150945318:+	11.8977	0.0254888	0.971473
chr1:150960477:+	9.54263	0.385472	0.351955
chr1:150964735:+	63.1455	0.0651027	0.922417
chr1:150965174-150965187:-	20.0257	0.0801813	0.900887
chr1:150965253-150965263:-	71.7508	0.246156	0.615692
chr1:150976637:-	12.6322	0.419285	0.341402
chr1:150993210:-	7.0063	0.0235263	NA
chr1:151035711-151035713:+	20.1897	0.00413994	0.994801
chr1:151050251:-	4.15868	-0.00406232	NA
chr1:151050973-151050989:-	310.03	-0.633987	0.0133411
chr1:151051060:-	12.4362	-0.0119047	0.985227
chr1:151052661:-	4.65419	-0.22077	NA
chr1:151067715:+	3.22864	-0.147267	NA
chr1:151068493-151068496:+	111.158	-2.15985	1.3228e-09
chr1:151078272:+	6.46491	0.236582	NA
chr1:151123454:+	25.9558	0.993047	0.0798366
chr1:151125541:+	9.69285	0.770264	0.145237
chr1:151131713:-	2.57631	-0.0496739	NA
chr1:151132057:-	4.37529	0.0354422	NA
chr1:151159749-151159750:-	14.5989	0.250228	0.59856
chr1:151169129-151169136:+	37.7729	-0.437305	0.36384
chr1:151169988:-	2.46516	-0.0300843	NA
chr1:151176308:-	4.15868	-0.00406232	NA
chr1:151176459-151176464:-	88.9464	-0.42859	0.286894
chr1:151176634:-	2.83547	-0.0229962	NA
chr1:151249524-151249530:+	11.412	-0.373427	0.391245
chr1:151262834:+	2.79527	-0.0676643	NA
chr1:151267310-151267319:+	16.7558	-0.047121	0.943235
chr1:151267459-151267476:+	182.618	-0.249136	0.509444
chr1:151280027:-	17.0677	0.62104	0.22841
chr1:151291805:-	2.85266	-0.0644116	NA
chr1:151291897-151291904:+	20.3041	0.257282	0.612817
chr1:151292132-151292134:-	272.387	0.113465	0.798907
chr1:151340641-151340642:-	31.6032	-0.291932	0.565988
chr1:151341961:-	2.99165	0.0672869	NA
chr1:151347890:+	4.49716	-0.160441	NA
chr1:151364303-151364311:-	192.998	2.40816	3.05469e-15
chr1:151401930-151401943:+	1766.85	-0.31533	0.152412
chr1:151402724:-	4.14149	0.0340211	NA
chr1:151404223:-	18.8803	-0.02509	0.972961
chr1:151426205:-	8.80939	-0.0330475	0.954981
chr1:151427092:-	3.52687	0.0348303	NA
chr1:151435974:-	5.2473	0.139846	NA
chr1:151447670:-	2.63825	-0.00437073	NA
chr1:151455919:-	3.55713	0.10401	NA
chr1:151583582:+	4.0915	0.243614	NA
chr1:151699075-151699079:+	29.547	0.0516545	0.942968
chr1:151759645-151759649:-	32.3806	-0.178162	0.745657
chr1:151768676:-	3.56529	0.191815	NA
chr1:151773498:-	2.42198	-0.017961	NA
chr1:151791668:+	4.09086	0.24408	NA
chr1:151870869:-	9.71642	0.000782148	0.99972
chr1:151873584:-	8.47275	0.230966	0.574595
chr1:151874290:-	2.72589	0.077868	NA
chr1:151894835:-	5.99635	-0.36888	NA
chr1:151907540-151907542:+	3.92821	-0.0231178	NA
chr1:151907611-151907622:+	75.4887	0.105629	0.858879
chr1:151982918:-	6.57286	2.16513	NA
chr1:152032507-152032516:-	490.616	-2.39719	3.19675e-23
chr1:1521331:+	2.85266	-0.0644116	NA
chr1:15220376:+	4.12529	-0.238831	NA
chr1:1530857:+	5.23849	0.084274	NA
chr1:1534684-1534689:+	56.4054	-0.748428	0.0878376
chr1:153534600:-	23.0267	0.543063	0.280717
chr1:153543621:-	2.4798	0.183089	NA
chr1:153606889:-	2.56481	-0.088934	NA
chr1:153618802-153618808:-	32.5502	-0.129774	0.826143
chr1:153631439:-	8.29605	0.172573	0.687525
chr1:153636409:+	2.95479	0.0167987	NA
chr1:153645452:+	14.3408	-0.0140334	0.983626
chr1:153645469-153645470:+	89.4336	-0.173695	0.73008
chr1:153645828:+	11.1571	0.0176758	0.981304
chr1:153646299-153646305:+	108.469	0.0426755	0.948398
chr1:153661792:-	1.79251	-0.0478979	NA
chr1:153661829:+	70.3765	0.277924	0.560544
chr1:153661902:-	2.02298	-0.0316026	NA
chr1:153662033-153662039:-	499.828	-0.806164	0.0021988
chr1:153663509:-	1.64877	-0.0338678	NA
chr1:153804729:-	7.49684	0.124687	NA
chr1:153806105:-	16.8313	-0.0198784	0.978324
chr1:153806573:-	7.98447	-0.0464513	0.925056
chr1:153847803:-	1.75658	-0.0474926	NA
chr1:153862742:-	2.49542	0.0573435	NA
chr1:153868756:-	3.31515	0.0530998	NA
chr1:153892715:-	2.57063	0.0328353	NA
chr1:153896453:-	3.71983	-0.0177358	NA
chr1:1539057:-	3.71082	0.0803417	NA
chr1:153929501:-	24.6275	-0.264094	0.60541
chr1:153929514-153929515:-	5.83927	0.10604	NA
chr1:153931516:-	3.67175	-0.0690702	NA
chr1:153947678:-	9.05029	-0.122637	0.78011
chr1:153959111-153959113:-	92.9629	-0.700787	0.0687005
chr1:153974271-153974273:-	37.43	-0.462886	0.334347
chr1:153974356-153974363:+	37.9361	1.13916	0.0265947
chr1:153974497:-	3.21238	-0.0336075	NA
chr1:153974509-153974520:-	1063.24	-0.618832	0.00140409
chr1:153978905:+	12.0292	0.320746	0.471204
chr1:153981647-153981656:-	294.8	0.901558	0.000786993
chr1:153981942-153981955:-	96.4004	0.389105	0.346042
chr1:153981971-153981973:-	5.13636	0.00886509	NA
chr1:153992145-153992155:+	6637.69	0.464531	0.0444226
chr1:154156357-154156367:-	410.107	-0.440449	0.0815272
chr1:154158613:-	3.4101	-0.268221	NA
chr1:1541674-1541676:-	101.497	-0.316928	0.454446
chr1:154167750:-	2.74307	0.0353553	NA
chr1:154206706-154206728:-	188.321	0.024973	0.970123
chr1:154206849:-	3.96749	-0.037015	NA
chr1:154211356:-	2.31715	-0.0706378	NA
chr1:154211748:-	5.54267	-0.520719	NA
chr1:154232323:+	3.74426	-0.0636596	NA
chr1:154249864:+	3.80321	0.0214603	NA
chr1:154263498-154263502:+	138.062	-0.612836	0.0772773
chr1:154270846:+	2.71282	-0.04977	NA
chr1:154271501-154271509:+	12.971	-0.0101948	0.987215
chr1:154275872-154275873:+	390.901	-0.157214	0.712382
chr1:15428844-15428856:+	25.0371	-0.118142	0.842858
chr1:15430207-15430208:+	21.8031	-0.171594	0.741651
chr1:15430330:+	4.60923	-0.106882	NA
chr1:154325324:+	11.265	0.504799	0.239775
chr1:154351303-154351305:+	9.84361	0.117089	0.813496
chr1:154548575-154548578:-	4.78814	0.0260589	NA
chr1:154549985:-	107.124	-0.245835	0.58231
chr1:154582060-154582075:-	95.9761	-0.195295	0.685237
chr1:154582292-154582294:-	8.06692	-0.068711	0.88693
chr1:154600176:-	4.60399	0.14425	NA
chr1:154600492:-	4.68267	-0.0361595	NA
chr1:154608514:-	2.79527	-0.0676643	NA
chr1:154679834:+	4.01904	-0.163423	NA
chr1:15489724:-	7.66864	0.109484	0.807232
chr1:15492280-15492284:-	25.4641	0.0530534	0.941016
chr1:154924735-154924741:-	21.1314	0.0186253	0.982084
chr1:154944076-154944088:-	13.8234	2.29827	0.0122033
chr1:154957027:-	39.0181	0.0161249	0.984418
chr1:154962299:-	67.3529	-0.137938	0.804696
chr1:154962622:+	3.01104	0.120015	NA
chr1:154978915-154978920:+	9.76825	-0.0444509	0.93641
chr1:154979243-154979248:+	163.489	-0.36219	0.297715
chr1:154989007-154989011:+	27.8163	-1.5295	0.0131955
chr1:154993109-154993111:+	97.7112	-0.857005	0.0169088
chr1:155016976:+	5.61291	-0.0635239	NA
chr1:155018522:+	2.39485	0.0541454	NA
chr1:155045194:-	18.4102	0.127993	0.822501
chr1:155062775:+	3.09306	-0.070883	NA
chr1:155069551:+	3.14683	-0.0945063	NA
chr1:155087530-155087536:+	5.23125	0.0908107	NA
chr1:155134856:+	24.9656	1.00092	0.0801036
chr1:155138851-155138853:+	22.5813	-0.19975	0.707718
chr1:155139893-155139894:-	96.5087	0.208982	0.663502
chr1:155169406-155169409:-	437.954	-0.611901	0.00946862
chr1:155185826-155185830:-	24.6047	-0.501423	0.312109
chr1:155195590:-	2.94073	0.226529	NA
chr1:155210678:-	2.21908	0.0720247	NA
chr1:155213821-155213831:+	122.838	-0.662047	0.0551841
chr1:155213826-155213831:-	15.011	0.0574252	0.928671
chr1:155227247:-	1.49331	0.0938729	NA
chr1:155231272-155231274:-	24.8142	0.391363	0.425017
chr1:155234448-155234458:+	125.22	-0.669952	0.050003
chr1:155234453-155234458:-	14.5329	0.0583474	0.926224
chr1:155234933:-	2.88859	-0.066995	NA
chr1:155247206-155247217:-	110.826	-0.323516	0.42396
chr1:155255980-155255987:-	177.723	-1.28061	5.91947e-06
chr1:155262875-155262880:-	43.4524	0.176572	0.749139
chr1:155283339:+	7.13648	0.0930068	NA
chr1:155283841:-	2.97667	0.222277	NA
chr1:155289263-155289300:-	428.109	2.10944	2.04455e-18
chr1:155289317:-	2.43392	0.204861	NA
chr1:155289537:-	20.9316	1.78653	0.0169617
chr1:155289847-155289854:-	27.5362	2.41446	0.000323123
chr1:155290254-155290260:-	32.6315	2.59898	0.000122768
chr1:155290278:-	2.85828	0.258926	NA
chr1:155290297:-	7.4607	0.320886	NA
chr1:155290321:-	1.51206	0.126213	NA
chr1:155308241:-	1.82028	-0.115903	NA
chr1:155312979:+	2.30089	0.0331797	NA
chr1:155316790:+	10.477	0.147123	0.75816
chr1:155318512:+	1.83747	-0.151141	NA
chr1:155320662-155320666:+	201.831	-0.0760675	0.884549
chr1:155330729:+	5.25319	-0.0908098	NA
chr1:155331112-155331118:+	63.2571	-0.0689778	0.915703
chr1:155335270:-	3.64619	0.0756717	NA
chr1:155355931:-	3.70925	0.00204763	NA
chr1:155388733:-	1.85779	-0.0350577	NA
chr1:155416943:-	2.08825	-0.0157388	NA
chr1:155446055:-	3.09129	0.0149094	NA
chr1:155452568:-	19.1514	0.137304	0.80808
chr1:155470568:-	3.39697	0.0183955	NA
chr1:155473511:-	2.54037	-0.0466526	NA
chr1:15554202:+	3.26771	0.00995136	NA
chr1:155553817:-	3.6437	-0.0581554	NA
chr1:155554097:-	2.35466	7.1611e-05	NA
chr1:155558868:-	6.85857	0.0360291	NA
chr1:15555991:+	2.18314	0.0748252	NA
chr1:155563943:+	7.22206	0.214878	NA
chr1:155565295:+	2.79527	-0.0676643	NA
chr1:155570755:+	14.4469	-0.250097	0.594346
chr1:155613853-155613854:-	28.5601	0.193663	0.723634
chr1:155614325-155614328:+	42.7498	-1.81405	0.000522443
chr1:155614450:+	13.5792	-1.6756	0.0386342
chr1:155614930-155614935:+	41.7604	-0.604942	0.200599
chr1:155614947:+	17.061	-0.175853	0.73478
chr1:155649601:-	2.47823	0.100351	NA
chr1:155659447-155659463:-	96.5754	0.457845	0.263846
chr1:155684587:-	6.71682	0.301184	NA
chr1:15571013:+	12.4753	0.104092	0.850384
chr1:15571731:+	7.34506	-0.0583455	NA
chr1:155724038:+	3.6175	0.066247	NA
chr1:155726784:+	2.58448	0.00868971	NA
chr1:155727468:+	14.9479	-0.0482757	0.9409
chr1:155731394:+	3.29484	-0.0607499	NA
chr1:155735108:+	19.4082	-0.0446926	0.948398
chr1:155735586:+	3.56281	0.0332887	NA
chr1:155737771:+	7.65529	-0.0436741	0.936298
chr1:155738526-155738530:+	192.473	0.010221	0.987215
chr1:155738544:+	4.84695	-0.0952672	NA
chr1:155749718-155749720:-	39.012	0.152814	0.792854
chr1:155750192:+	40.221	-1.84973	0.000669713
chr1:155750314:+	13.5792	-1.6756	0.0386342
chr1:155751581:+	4.24226	-0.127059	NA
chr1:155754925:-	2.12688	-0.0423247	NA
chr1:155764787:-	5.6931	0.19808	NA
chr1:155822445:-	2.12576	0.0134026	NA
chr1:155857726:+	6.24969	-0.994912	NA
chr1:155900102:-	6.57185	-0.0792728	NA
chr1:155900156:-	23.0107	-0.246876	0.630236
chr1:155902361:+	5.39552	0.0326568	NA
chr1:155913043-155913046:-	47.1838	0.216099	0.686146
chr1:155921276:-	2.97942	-0.207521	NA
chr1:155922166:-	4.3934	0.0662003	NA
chr1:155924592:-	4.05498	-0.165342	NA
chr1:155926348:-	1.49331	0.0938729	NA
chr1:1559436:-	5.03266	-0.140673	NA
chr1:155946855:-	62.8567	-0.467495	0.283098
chr1:155958593:-	3.72395	-0.19247	NA
chr1:155968220:-	5.04417	-0.0907066	NA
chr1:155982986:+	6.51284	0.195077	NA
chr1:156009049-156009055:-	201.391	-0.238001	0.521607
chr1:156035302-156035306:-	90.4711	-0.126887	0.812733
chr1:15605312:+	15.2516	-0.0652497	0.912635
chr1:156058503-156058510:+	60.3854	-0.124375	0.828774
chr1:156072015:-	4.71157	-0.166482	NA
chr1:156074421-156074422:-	58.0323	-1.01635	0.0404961
chr1:156093808:+	2.72496	0.00571425	NA
chr1:156137859-156137865:+	124.783	-0.0489465	0.940371
chr1:156139303:+	95.2317	0.0141231	0.984601
chr1:156140080-156140089:+	111.023	0.312168	0.450971
chr1:156193489-156193495:-	14.471	-2.45679	0.00803413
chr1:156212795:+	7.05649	-0.347145	NA
chr1:1562340-1562352:-	42.4982	-0.640966	0.18297
chr1:156240033-156240040:+	163.775	0.0471726	0.937359
chr1:156243315:+	6.01824	-0.116865	NA
chr1:156243416:-	12.6686	1.03738	0.10582
chr1:156249226:-	40.749	-0.543739	0.25476
chr1:156256945:-	2.65813	-0.087678	NA
chr1:156266818:-	4.88288	-0.0952956	NA
chr1:156273740:-	2.89016	0.012815	NA
chr1:156277530:-	2.34585	-0.0718643	NA
chr1:156292687-156292694:-	54.746	0.874031	0.0531782
chr1:156308967-156308969:-	619.288	-0.797085	0.000183097
chr1:156336293:-	3.92821	-0.0231178	NA
chr1:156339262:+	3.36515	-0.146951	NA
chr1:156346992:+	1.95267	0.0545066	NA
chr1:15635232:+	6.90396	0.0968384	NA
chr1:156404257:-	3.28646	0.0450207	NA
chr1:156466218-156466226:-	5.64793	-0.127649	NA
chr1:1564766-1564771:-	6.59692	-0.117654	NA
chr1:156525406:-	10.0266	0.0963739	0.85528
chr1:15654657:+	3.33391	0.0907476	NA
chr1:156553599:-	2.67844	0.0311869	NA
chr1:156594128-156594138:+	48.3239	-0.0577126	0.93385
chr1:156594188-156594189:+	11.6008	0.0798152	0.889795
chr1:156594290-156594297:+	42.1021	-0.206079	0.69949
chr1:156594490-156594496:-	55.9382	-1.92941	4.71113e-05
chr1:156595462:-	2.06794	-0.137221	NA
chr1:156600098:-	2.8599	-0.0712613	NA
chr1:15662029-15662032:+	7.7445	0.106618	0.818887
chr1:15662280:+	3.55968	-0.123749	NA
chr1:156625719-156625725:+	4.32132	0.269458	NA
chr1:156636152:-	2.81083	0.209051	NA
chr1:156637783:-	10.1438	1.10059	0.0971155
chr1:156640435:-	10.6776	0.208656	0.612918
chr1:156641665-156641667:-	46.5423	-0.142234	0.806451
chr1:15664434:+	7.88775	0.310476	0.403095
chr1:156645864:-	6.22931	-0.147566	NA
chr1:15665262:+	8.18177	0.0497231	0.929222
chr1:156668766:-	12.1005	-0.223003	0.629273
chr1:15669040-15669043:+	66.2031	0.178504	0.733893
chr1:156721893-156721899:-	185.283	-1.27254	3.53269e-05
chr1:156722621:-	15.3445	-0.291476	0.538376
chr1:156729867:+	5.61703	-0.219008	NA
chr1:156736942-156736959:+	82.9426	0.122769	0.827136
chr1:156737302-156737307:-	201.505	-0.553087	0.0704022
chr1:156742102-156742111:-	1062.54	-0.0713633	0.846387
chr1:156742535:-	9.51328	-0.217566	0.606553
chr1:156744213:-	3.04136	-0.171069	NA
chr1:156800812-156800816:+	16.2239	-0.0256666	0.972025
chr1:156806244:-	50.9498	-0.857952	0.0604165
chr1:15685541:+	2.95635	0.0980597	NA
chr1:156881850:+	10.823	-0.787402	0.144846
chr1:156916426:+	54.0144	0.0289043	0.971473
chr1:156919857:-	1.51206	0.126213	NA
chr1:157045200:-	3.59306	0.114847	NA
chr1:157121193:-	5.65943	-0.0847457	NA
chr1:157283616:+	1.74252	0.145715	NA
chr1:157283699:+	3.84477	0.398407	NA
chr1:157283713:+	2.26808	0.195526	NA
chr1:157283961-157283963:+	17.0086	4.09356	0.000323852
chr1:157283975:+	3.71551	0.362425	NA
chr1:157285130-157285135:+	12.7023	3.48861	0.00279455
chr1:15734766-15734767:+	253.787	0.539122	0.0499754
chr1:15741390:+	1.75971	0.110991	NA
chr1:15807184:-	6.44664	0.111998	NA
chr1:158174379-158174385:-	6.58848	0.429549	NA
chr1:15834075-15834077:-	10.6188	0.411917	0.328199
chr1:15834207-15834214:-	15.0599	0.283117	0.54856
chr1:15834473-15834479:-	12.9486	0.237646	0.613304
chr1:158610700-158610708:-	184.84	2.83749	4.01146e-18
chr1:158610773-158610777:-	26.2863	2.10164	0.00296154
chr1:158610913:-	3.18838	0.207563	NA
chr1:158622616:-	3.19833	0.154525	NA
chr1:158632775:-	10.0448	1.97876	0.0403152
chr1:159206498:+	3.39853	0.0973178	NA
chr1:15931025:+	7.11431	-0.120272	NA
chr1:15940453-15940458:+	59.1572	-0.249356	0.613304
chr1:15941871:-	16.5102	-0.056099	0.930382
chr1:159782536-159782543:+	117.291	-0.603217	0.0829416
chr1:1598011-1598017:-	67.0583	0.291014	0.545943
chr1:159918108-159918115:-	573.725	-0.779981	0.000336711
chr1:160024958:-	5.35624	0.0449181	NA
chr1:160029411-160029415:-	15.6902	-0.100498	0.863333
chr1:160029801:-	3.32509	0.0215025	NA
chr1:160030218-160030225:-	10.8572	0.121576	0.810467
chr1:160030279:-	1.83996	-0.00649137	NA
chr1:160091341:-	5.80901	0.0286075	NA
chr1:160214632-160214638:+	4.92627	-0.314804	NA
chr1:160215365-160215374:+	122.561	-0.830646	0.0138968
chr1:160215715-160215722:-	37.0984	-0.0234438	0.975696
chr1:160216655-160216661:-	9.02183	0.146287	0.745844
chr1:160216737-160216745:-	9.3059	0.0324815	0.958174
chr1:160266273:-	6.56753	0.240651	NA
chr1:1602754:+	1.57669	0.132019	NA
chr1:160276546:-	3.66181	-0.0412856	NA
chr1:160276808-160276809:-	7.29918	-0.0308192	NA
chr1:160276877:-	27.1336	-0.0920871	0.885803
chr1:160278205:-	3.26458	-0.150895	NA
chr1:160278481-160278484:-	33.5999	0.141325	0.81002
chr1:160288595:-	4.26826	-0.099208	NA
chr1:160289267-160289283:-	63.3019	0.228209	0.65094
chr1:160309759:-	2.31147	0.0110111	NA
chr1:160318358-160318366:+	5.95858	0.148165	NA
chr1:160318468:+	2.30089	0.0331797	NA
chr1:160358946-160358951:+	61.7555	0.350543	0.447159
chr1:160488:-	7.72716	-0.0461319	0.930744
chr1:160541099:-	7.27724	0.134553	NA
chr1:160896557:+	2.25345	-0.0114726	NA
chr1:160995887:-	2.51261	0.0149601	NA
chr1:160996195-160996201:-	83.9564	0.875236	0.0215947
chr1:160997695-160997700:-	8.70328	-0.102579	0.832499
chr1:160997981:-	5.24887	0.200247	NA
chr1:160998283:-	2.61651	0.00330048	NA
chr1:161100557-161100565:-	282.541	-1.40363	1.52936e-08
chr1:161104463:-	2.39485	0.0541454	NA
chr1:161120973-161120981:-	9.3179	-0.0984394	0.841983
chr1:161121061-161121069:+	48.2025	0.378503	0.427717
chr1:161121193:+	2.64251	0.0336096	NA
chr1:161121332-161121333:-	77.9802	0.120742	0.830822
chr1:161121649:-	8.15578	0.0252241	0.968694
chr1:161123635:+	1.28159	0.106682	NA
chr1:161133411:+	2.45111	0.169688	NA
chr1:161157905:+	3.13213	0.0774736	NA
chr1:161158854-161158855:+	129.067	0.124305	0.806819
chr1:161165717:+	31.8623	0.264478	0.610568
chr1:161170886:+	2.24933	0.161783	NA
chr1:161171215-161171220:+	110.973	3.02385	5.90517e-13
chr1:161171311-161171312:-	92.6944	-0.379889	0.349713
chr1:161172871:+	1.97299	0.165265	NA
chr1:161178011:+	3.83234	0.203933	NA
chr1:161214389-161214392:+	52.8659	0.144322	0.802881
chr1:161230601-161230610:+	70.3324	-0.835121	0.0391489
chr1:161230744:+	4.23168	-0.0897742	NA
chr1:161279466:-	1.51206	0.126213	NA
chr1:161363186-161363203:+	160.464	-0.0946295	0.853349
chr1:161364743:+	11.4696	-0.123364	0.805967
chr1:161370069-161370080:+	6.11199	0.0466986	NA
chr1:1613763:-	9.74127	0.199324	0.65094
chr1:161400982:+	2.4798	0.183089	NA
chr1:161424297:+	7.07022	0.449773	NA
chr1:161465065:+	1.43436	-0.00127866	NA
chr1:161472458:+	1.43436	-0.00127866	NA
chr1:161518557:+	3.19839	-0.245218	NA
chr1:161518578-161518585:+	18.0553	-3.21722	0.000712588
chr1:161519491-161519495:+	15.3993	-3.24079	0.00180461
chr1:161519564-161519569:+	34.4879	-3.56782	6.34523e-07
chr1:161564060:-	5.88272	-2.66165	NA
chr1:161601215:+	4.5218	-0.526411	NA
chr1:1617320:+	10.601	0.470237	0.274092
chr1:161748541:-	1.77533	-0.011595	NA
chr1:161749410:-	1.58982	-0.12981	NA
chr1:161757159-161757161:+	82.6736	-0.37193	0.387138
chr1:161959025:+	5.62741	-0.0728437	NA
chr1:161959061:+	15.5551	-0.205054	0.679352
chr1:161959080:+	6.2112	-0.170217	NA
chr1:161959673:+	1.83335	0.0105931	NA
chr1:161960088:+	3.04541	0.0424571	NA
chr1:161964069:+	7.87042	0.120751	0.784774
chr1:16198104:-	2.95322	-0.0608445	NA
chr1:162176:+	3.37297	0.248972	NA
chr1:16228676:-	3.30046	0.270398	NA
chr1:16246228:-	1.43436	-0.00127866	NA
chr1:16246844:-	2.40053	-0.0334792	NA
chr1:16250655-16250662:-	20.482	0.303145	0.541251
chr1:162514289:+	3.87665	0.0945586	NA
chr1:162517873:+	2.42766	-0.101063	NA
chr1:162523632:+	4.93523	0.0055862	NA
chr1:162524054:+	2.61225	-0.0517596	NA
chr1:162525094:+	4.4743	-0.03111	NA
chr1:162529607-162529612:+	59.2542	-0.177468	0.736811
chr1:16255353:-	8.01814	0.11239	0.809213
chr1:16258021:-	8.06289	0.149734	0.710156
chr1:162593747:+	2.59506	-0.0110676	NA
chr1:162599830-162599838:+	205.115	-1.6107	1.08295e-07
chr1:16279865:-	1.95267	0.0545066	NA
chr1:162812817:+	8.47551	-0.136909	0.753875
chr1:1630602-1630604:+	79.23	2.62073	3.61728e-08
chr1:16306041:-	1.80715	0.152976	NA
chr1:163244507:-	3.629	0.116538	NA
chr1:163308672:-	1.51206	0.126213	NA
chr1:163328978:+	11.7782	0.126605	0.806677
chr1:163355757-163355760:+	25.7423	0.124954	0.83553
chr1:1634653:+	4.81251	0.538224	NA
chr1:1635229:-	18.2527	0.0425123	0.9527
chr1:1635590-1635597:-	67.1879	-0.0219904	0.977152
chr1:16381554-16381555:+	8.39931	0.152371	0.728995
chr1:16384375:+	1.95267	0.0545066	NA
chr1:16395592:+	7.05721	-0.0902691	NA
chr1:16396360-16396382:+	80.0136	-0.850558	0.0294897
chr1:16398142-16398144:+	101.287	-0.635213	0.0820371
chr1:16441609-16441617:+	16.3858	-0.678914	0.19796
chr1:16443:-	3.34071	-0.0915501	NA
chr1:16460076-16460077:+	55.3263	0.077082	0.906442
chr1:164851821:+	2.46105	0.135141	NA
chr1:1649617-1649622:-	67.4765	-0.325332	0.47747
chr1:16515753:+	6.78458	0.693101	NA
chr1:16562428:-	10.6306	-0.0692054	0.902385
chr1:16564893:-	2.61068	-0.137099	NA
chr1:165655601-165655616:+	212.481	1.78535	1.8996e-11
chr1:165662216-165662223:-	37.7583	0.000967976	0.999531
chr1:165726799-165726801:-	10.4214	0.0602511	0.917947
chr1:165727014-165727017:-	14.7933	0.0943641	0.873431
chr1:165727265-165727271:-	22.8021	-0.128125	0.825779
chr1:165727444-165727449:-	42.1883	-0.138348	0.81266
chr1:165727536-165727542:-	140.901	-0.424657	0.233457
chr1:165759537-165759543:-	183.984	-0.362427	0.290375
chr1:165768199:-	2.88859	-0.066995	NA
chr1:165769843:+	1.28159	0.106682	NA
chr1:165819828:+	4.18261	0.152299	NA
chr1:165907945:+	6.47681	-0.503051	NA
chr1:165908039:+	11.2357	-0.346321	0.413455
chr1:165908100-165908108:+	117.124	-1.31683	7.82218e-05
chr1:165908122-165908128:+	4.43189	-0.149572	NA
chr1:165911616-165911618:+	180.861	-0.569466	0.060453
chr1:16594016:-	3.54654	0.148571	NA
chr1:16605415-16605418:-	9.30498	-0.0220706	0.972793
chr1:16606017:-	8.93154	-0.150306	0.723069
chr1:1661455:-	1.57669	0.132019	NA
chr1:1661478-1661480:-	460.879	1.37098	2.70595e-09
chr1:16617688:-	4.82813	0.275268	NA
chr1:16618254-16618266:-	151.589	1.49856	1.78191e-05
chr1:16618551:-	6.04261	0.197856	NA
chr1:1662293:-	2.41453	0.166455	NA
chr1:1662600:+	5.36996	0.182305	NA
chr1:166275455:-	2.04918	-0.170186	NA
chr1:16635046:-	5.40654	0.16932	NA
chr1:1664286-1664289:-	11.1803	0.448209	0.292793
chr1:16650346:+	3.37297	0.248972	NA
chr1:16650419-16650424:+	7.52278	2.7996	NA
chr1:16668417:+	2.69876	0.139123	NA
chr1:16683433:-	9.02458	-0.212171	0.616254
chr1:16684223:-	4.16613	-0.183626	NA
chr1:16684546:-	3.31202	-0.102843	NA
chr1:16684665:-	1.58982	-0.12981	NA
chr1:16685050-16685052:-	125.732	-0.64112	0.0821235
chr1:16685369:-	25.3303	-0.855996	0.118278
chr1:166854463-166854469:+	72.6296	-1.16206	0.00667364
chr1:16685521-16685526:-	42.4072	-0.733422	0.127154
chr1:166856344:+	2.16282	-0.0463793	NA
chr1:166856514-166856516:-	61.1268	0.0773296	0.906309
chr1:16685868:-	2.69406	-0.089021	NA
chr1:167119:-	1.78591	-0.0299021	NA
chr1:167219833:-	3.19584	0.0132847	NA
chr1:167224846:-	2.2609	-0.189512	NA
chr1:167232844:+	2.49699	0.14392	NA
chr1:16739047:-	2.45111	0.169688	NA
chr1:167415981:+	3.29576	0.00606477	NA
chr1:167416087:+	13.7547	-0.179048	0.716942
chr1:167426428:+	13.1344	-0.108006	0.842828
chr1:167427336-167427339:+	7.73612	0.211372	0.594742
chr1:167541016-167541020:-	155.628	0.183462	0.686906
chr1:167541779:-	3.26707	0.000184382	NA
chr1:167541792:-	1.97142	0.0962314	NA
chr1:167542108-167542117:-	29.5494	0.171901	0.755347
chr1:167542182:-	3.45592	0.0952455	NA
chr1:16757121:-	3.89697	0.217992	NA
chr1:167630721:+	13.5896	-0.852109	0.141305
chr1:167634098:+	2.3761	0.0152481	NA
chr1:167643155:+	21.7263	-0.047176	0.946151
chr1:167646446:+	2.04507	-0.00551742	NA
chr1:167690681:+	2.19876	-0.0490899	NA
chr1:167706238-167706240:+	66.5792	-0.0134536	0.985165
chr1:167707300:+	3.155	-0.0475283	NA
chr1:167708691-167708694:+	10.8567	0.219197	0.625067
chr1:167751670:+	2.66126	0.07263	NA
chr1:167758154:+	2.36303	-0.116003	NA
chr1:167788147-167788155:+	14.4957	-0.440688	0.309719
chr1:167790153-167790156:+	10.2956	-0.0864924	0.870484
chr1:167790819-167790821:+	56.8724	-0.245146	0.632614
chr1:167864894-167864895:+	14.4073	0.808046	0.152412
chr1:167866750:+	2.97667	0.222277	NA
chr1:167870638:+	5.01337	0.332991	NA
chr1:167870806:+	4.32197	0.264918	NA
chr1:167877692:+	2.92766	0.0866542	NA
chr1:167916723-167916730:-	39.334	0.351017	0.473976
chr1:167918067-167918074:-	405.344	0.315619	0.294007
chr1:168024220:+	3.16807	0.0778037	NA
chr1:168024804:+	23.0498	0.497508	0.316307
chr1:168040887:+	2.44798	0.0110985	NA
chr1:168055361:-	28.7646	-0.723143	0.167074
chr1:168055859-168055869:-	99.1752	-1.18426	0.0013656
chr1:168063660-168063662:+	8.63341	0.106927	0.816677
chr1:168075454:+	18.0132	-0.0553743	0.93385
chr1:168075785-168075786:+	14.3318	0.0581598	0.927846
chr1:168075830-168075841:+	57.7181	0.980275	0.0262559
chr1:1680822:-	3.87033	0.174443	NA
chr1:168179676:+	4.28133	0.0210435	NA
chr1:168191858:+	2.02455	0.0436927	NA
chr1:168200074:+	2.32709	-0.113045	NA
chr1:168200169:+	17.7228	-0.178486	0.731041
chr1:168200195-168200206:+	41.0311	-0.458825	0.33212
chr1:168202108-168202111:+	21.1503	-0.207518	0.690442
chr1:168207140:-	8.74617	-0.068843	0.892041
chr1:168214948:-	6.06298	-0.0524141	NA
chr1:168217252:-	7.75195	-0.0448433	0.933965
chr1:168242849:+	12.6758	-0.203342	0.664416
chr1:168253019-168253022:+	16.053	0.0305169	0.967085
chr1:168314424:+	7.84663	0.18504	0.657654
chr1:1686340:-	3.2964	0.0162264	NA
chr1:1689224:-	2.73583	0.0420309	NA
chr1:16894527:-	1.52924	0.0910927	NA
chr1:169132533-169132537:-	18.4587	-0.360812	0.45038
chr1:169396540:+	3.28014	0.1268	NA
chr1:169463932:-	7.23071	-0.548424	NA
chr1:169792534:-	33.0723	0.0274312	0.972961
chr1:169804383:+	4.03623	-0.208064	NA
chr1:169849632:-	2.20032	0.0326193	NA
chr1:169853085-169853086:+	26.9505	-0.0778467	0.904638
chr1:169853090:-	6.21618	0.093327	NA
chr1:169853261:+	6.67285	0.0771091	NA
chr1:16985958-16985960:-	113.641	0.653096	0.062506
chr1:1698624-1698629:-	149.783	0.147716	0.749531
chr1:1698669:-	5.75183	-0.134092	NA
chr1:169873372:+	1.66482	0.0147442	NA
chr1:169921331-169921337:-	65.0953	0.544298	0.207696
chr1:1701810:+	4.81251	0.538224	NA
chr1:17018732-17018735:-	145.694	-0.754287	0.016758
chr1:17018755-17018759:-	73.5523	-0.587378	0.151982
chr1:1702386:-	17.71	0.0406737	0.955223
chr1:1702733-1702740:-	66.1842	-0.0362239	0.959717
chr1:170553443:+	4.86726	0.0136072	NA
chr1:171270567:-	2.28214	-0.00540643	NA
chr1:171515796:+	32.8637	-0.457795	0.35099
chr1:171532610:+	4.38033	-0.0518966	NA
chr1:171532775-171532778:+	24.0979	-0.302954	0.544731
chr1:171532802-171532814:+	26.5459	-0.279175	0.582422
chr1:171532826-171532834:+	5.25632	0.0538789	NA
chr1:171593502-171593510:+	102.505	-0.506153	0.191958
chr1:1716937:-	5.07173	0.0052606	NA
chr1:171700165-171700170:-	27.1334	0.310003	0.539851
chr1:171703020:-	1.95267	0.0545066	NA
chr1:171703922:-	2.72432	-0.00348733	NA
chr1:171704437:-	3.38227	0.227551	NA
chr1:171796941:+	9.02458	-0.212171	0.616254
chr1:171797712-171797715:+	54.0971	-0.531842	0.237043
chr1:172441458:-	5.04147	-0.0738839	NA
chr1:1724840:-	4.43879	0.126506	NA
chr1:172611831:+	4.39497	0.141237	NA
chr1:1727362:-	2.43079	0.0529071	NA
chr1:1727386-1727387:-	493.383	1.4654	5.55036e-10
chr1:1728200:-	1.75971	0.110991	NA
chr1:1728507:+	6.13891	0.120882	NA
chr1:173427971:-	2.76339	0.147409	NA
chr1:173449363:-	2.87454	0.133168	NA
chr1:173456416:-	7.45978	0.223278	NA
chr1:173488008-173488018:+	291.223	0.151869	0.727986
chr1:173488517:+	5.10767	0.00316515	NA
chr1:173488798-173488813:+	998.403	-0.0368827	0.932485
chr1:17360293:+	7.5893	-0.291143	NA
chr1:173757664:+	7.68711	0.0937409	0.844993
chr1:173766647:+	4.92842	0.173872	NA
chr1:173786700:+	3.48035	0.0604918	NA
chr1:173795844:-	2.01638	-0.0112477	NA
chr1:173799552:-	43.499	0.0353664	0.963963
chr1:173820598:-	3.39789	0.0833857	NA
chr1:173820618:-	2.74307	0.0353553	NA
chr1:173857885:+	11.3862	-0.157953	0.736811
chr1:173858420-173858421:+	49.0765	-0.602177	0.186628
chr1:173858525:+	5.18792	-0.100951	NA
chr1:173858544:+	9.89268	-0.103104	0.838771
chr1:173863405:+	3.02411	0.276329	NA
chr1:173863896-173863904:-	3600.45	0.44167	0.0249297
chr1:173864145:-	2.61068	-0.137099	NA
chr1:173931216-173931217:-	52.5635	0.178529	0.74347
chr1:173945142:-	11.5959	0.0286352	0.966845
chr1:17406760-17406783:-	218.244	-0.701548	0.0296836
chr1:17406921:-	5.65943	-0.0847457	NA
chr1:17407660:-	14.1856	-1.86966	0.024817
chr1:174153387:+	1.28159	0.106682	NA
chr1:174190301:+	8.36544	0.035599	0.951777
chr1:174246339:+	7.50997	-0.104263	NA
chr1:1742491:-	4.62792	0.36602	NA
chr1:174265544:+	6.12599	0.251847	NA
chr1:174376090:+	3.92978	0.0507836	NA
chr1:17439347:-	4.77664	-0.0170857	NA
chr1:174422945:+	3.56281	0.0332887	NA
chr1:174454261:+	4.04498	0.269627	NA
chr1:174514247:+	3.56594	0.189602	NA
chr1:174666985:+	2.24684	0.00616133	NA
chr1:174856397:+	3.63781	0.162123	NA
chr1:174863233:+	4.37352	0.126485	NA
chr1:17487650:-	1.80153	-0.147727	NA
chr1:174897978:+	3.50904	0.0652051	NA
chr1:174958175-174958189:+	22.5656	0.773395	0.153796
chr1:174995210:+	2.20189	0.116436	NA
chr1:174995301-174995307:+	25.7295	1.97938	0.0025528
chr1:175010259-175010280:+	387.887	-1.20811	8.00968e-06
chr1:175010360-175010383:+	50.0254	-0.980057	0.0379931
chr1:175010398:+	4.30107	-0.264047	NA
chr1:175010797-175010802:+	38.0848	-0.181376	0.741189
chr1:175012960:-	5.68067	0.0851905	NA
chr1:175014199:-	7.74136	-0.0288239	0.960522
chr1:175014391-175014409:-	44.9644	-0.20415	0.704803
chr1:175014504:-	2.02455	0.0436927	NA
chr1:175014516:-	9.81968	-0.0151856	0.9818
chr1:175100712:-	4.85689	-0.126101	NA
chr1:175100865:-	5.28614	-0.02904	NA
chr1:175101418:-	30.0942	-0.00733249	0.99157
chr1:175103639:-	1.96829	-0.0647579	NA
chr1:175107576:-	14.7757	-0.00625933	0.991718
chr1:1751234-1751239:-	148.123	0.129981	0.788449
chr1:1751279:-	5.75183	-0.134092	NA
chr1:175157538:-	7.13555	0.0316077	NA
chr1:1752510-1752520:-	38.9359	0.251948	0.628301
chr1:175944832-175944834:-	43.8845	0.0349053	0.964331
chr1:175967886:-	3.18369	-0.0416365	NA
chr1:175972484:-	1.64607	-0.0178989	NA
chr1:176054178:-	2.7087	0.12088	NA
chr1:176884740-176884751:+	21.2648	3.20189	0.000243714
chr1:1772175:-	3.33979	-0.148532	NA
chr1:17827061:+	8.4459	-0.215049	0.600382
chr1:1785287-1785292:-	804.698	-0.0287242	0.950648
chr1:1786752-1786759:-	73.3595	-0.403022	0.354395
chr1:1786829:-	2.36303	-0.116003	NA
chr1:178920100:+	6.58756	0.26721	NA
chr1:179038411:+	3.4991	0.0993743	NA
chr1:179075191:+	2.1538	0.0490701	NA
chr1:179076562-179076566:+	52.3988	0.600195	0.180508
chr1:179086665:+	2.06794	-0.137221	NA
chr1:179095992:+	60.2281	-0.320883	0.499257
chr1:179099333:-	12.8687	0.0563105	0.928671
chr1:179099389:-	6.59216	0.0202624	NA
chr1:179099409:-	3.75669	0.0449869	NA
chr1:179101392:-	28.9302	-0.52283	0.289269
chr1:179111001:-	1.64607	-0.0178989	NA
chr1:179116846:-	3.57118	-0.0731345	NA
chr1:179181970:-	2.84115	-0.113002	NA
chr1:179202064:+	11.4795	-0.140548	0.766907
chr1:179354574:+	3.54249	-0.0811332	NA
chr1:179354652:+	7.92673	-0.105946	0.811564
chr1:179355317:+	2.54286	0.1041	NA
chr1:179358677:+	10.2227	0.182888	0.69001
chr1:179839978:-	2.0695	-0.0519902	NA
chr1:179840919:-	13.5744	-0.168652	0.728176
chr1:179841090:-	10.1453	-0.541784	0.229721
chr1:179859031:-	4.69013	-0.225132	NA
chr1:179862438-179862445:-	133.949	-0.120993	0.807377
chr1:179865256:-	2.12688	-0.0423247	NA
chr1:179894250:+	3.64306	-0.0789842	NA
chr1:179918398:+	3.22119	0.0339393	NA
chr1:179919707:+	4.14419	0.0114997	NA
chr1:179920070-179920076:+	8.02652	0.0188575	0.977285
chr1:179921447:+	2.08101	-0.00861169	NA
chr1:179953586:-	3.84072	0.0959781	NA
chr1:179974991-179974998:+	10.3045	0.15092	0.75091
chr1:180024553:+	4.59518	0.0803978	NA
chr1:180077671:+	2.45792	-0.0210461	NA
chr1:180096402:+	4.26983	-0.0224542	NA
chr1:180111192-180111198:+	13.4096	-0.0418555	0.948869
chr1:180113380:+	2.38335	0.00686921	NA
chr1:180113568:+	6.9541	0.120403	NA
chr1:180114873:+	12.7062	0.0339065	0.960367
chr1:180198032:+	47.9178	0.520385	0.262901
chr1:180269658-180269670:-	18.743	0.080139	0.900512
chr1:180282994:-	2.74151	-0.0432132	NA
chr1:180288218:-	3.49029	0.0270434	NA
chr1:180288231-180288238:-	100.402	-0.351893	0.395254
chr1:180637050:+	5.47641	-0.0629133	NA
chr1:180647902:+	5.85396	-0.0623879	NA
chr1:180690154:+	3.70925	0.00204763	NA
chr1:180808287:+	1.85779	-0.0350577	NA
chr1:180886124:+	9.40732	-0.0928352	0.853384
chr1:180886336-180886351:+	30.3099	0.100181	0.876031
chr1:180890247-180890250:+	5.19687	0.164537	NA
chr1:180973029:-	2.54037	-0.0466526	NA
chr1:180973042:-	6.77994	-0.135199	NA
chr1:180973167:-	3.702	0.00986533	NA
chr1:180975979-180975987:-	4.88622	-0.10847	NA
chr1:181055522:+	3.08718	0.199195	NA
chr1:181055713:+	3.41004	0.130509	NA
chr1:181090835-181090841:+	186.686	-0.0235904	0.971292
chr1:182336513:+	8.78	0.312264	0.430972
chr1:182382890-182382900:-	450.498	-0.686181	0.00215077
chr1:182384281-182384286:-	76.9512	-0.977079	0.0156058
chr1:1824989:-	3.14932	0.0387275	NA
chr1:182573635-182573637:-	7.09692	0.0509627	NA
chr1:182796166:+	8.69911	0.515044	0.222103
chr1:182827020:+	2.00012	0.0953705	NA
chr1:182829018-182829025:+	7.97064	0.840383	0.113699
chr1:182829315:+	2.68001	0.110884	NA
chr1:182829423:+	1.52924	0.0910927	NA
chr1:182830129:+	54.583	1.59613	0.000598058
chr1:182837190:-	4.31635	-0.0375492	NA
chr1:182850594:+	3.07162	-0.0895018	NA
chr1:182887643:+	3.76414	-0.123589	NA
chr1:182887691:+	7.70386	-0.0931989	0.84244
chr1:182887746-182887750:+	214.517	-0.787286	0.0147228
chr1:182887903:+	3.48624	-0.186583	NA
chr1:183521858:+	2.107	0.0178913	NA
chr1:183554186-183554192:+	114.55	-0.168479	0.722961
chr1:183626194-183626202:-	54.8115	-0.249591	0.617265
chr1:183626217:-	18.9711	-0.10738	0.853577
chr1:183626268-183626276:-	5.85489	-0.0024457	NA
chr1:183627332:-	3.8466	-0.150427	NA
chr1:183634931:-	2.34585	-0.0718643	NA
chr1:183935833-183935837:-	53.1592	-0.45615	0.312767
chr1:183938213:-	3.0675	0.0719895	NA
chr1:183972711:-	2.41204	0.0134274	NA
chr1:184034294:-	6.48734	-0.0293977	NA
chr1:184073344-184073351:+	10.9382	-0.30791	0.473229
chr1:184074208:+	16.5943	-0.334383	0.480788
chr1:184095840-184095845:+	12.1368	-0.0700344	0.903841
chr1:184690504-184690505:-	60.8326	-0.159272	0.769254
chr1:184771773:+	4.33857	-0.185727	NA
chr1:184791034:-	17.2956	-0.00204699	0.995907
chr1:184791506-184791507:-	6.67036	-0.0492697	NA
chr1:184827977:-	2.4945	-0.0114427	NA
chr1:184875-184879:-	34.6874	0.938736	0.0705042
chr1:184918-184925:-	185.872	0.955681	0.00252387
chr1:184955369:-	2.9001	-0.0189928	NA
chr1:185067487:+	2.44798	0.0110985	NA
chr1:185100384-185100388:+	10.4916	0.380947	0.375063
chr1:185101051-185101057:+	10.9854	-0.100235	0.848355
chr1:185101154:+	4.98771	-0.0416431	NA
chr1:185102174:+	20.0633	0.294715	0.547573
chr1:185118088-185118100:-	10.2105	1.00328	0.110031
chr1:185118990-185118995:-	7.78043	0.105561	0.822553
chr1:185119057:-	17.2659	-0.05212	0.937359
chr1:185119892-185119896:-	8.72041	0.205906	0.627042
chr1:185291493:+	7.26617	0.279915	NA
chr1:185291686:+	3.58248	0.141161	NA
chr1:185296392-185296402:-	22.3833	-0.0948494	0.877927
chr1:185296912:-	25.7471	0.0348408	0.964228
chr1:185297758-185297772:-	79.6989	-0.164829	0.75091
chr1:185304995:-	3.49505	-0.125709	NA
chr1:186313823-186313831:-	186.235	0.406293	0.224111
chr1:186319380:-	21.1634	0.0145354	0.985165
chr1:186355535:-	2.4685	-0.0351366	NA
chr1:186382249:+	2.62375	-0.00513115	NA
chr1:186419231-186419238:+	27.8292	-0.0263945	0.972873
chr1:186419551:+	3.57275	0.00260426	NA
chr1:186421373:+	9.10888	-0.103698	0.828541
chr1:1869878:-	3.64775	0.157312	NA
chr1:1872017:-	2.46673	0.0490477	NA
chr1:1873070:-	1.72945	0.0210819	NA
chr1:187410564:+	2.34677	-0.00094864	NA
chr1:1883984-1883985:-	6.68435	0.123328	NA
chr1:1884149:-	2.64094	-0.0465704	NA
chr1:18871432:-	11.8767	0.145868	0.765989
chr1:18882562-18882564:-	5.44053	-4.52255	NA
chr1:18894887:-	4.3559	-0.00480577	NA
chr1:18913606:+	1.82028	-0.115903	NA
chr1:18916477:+	2.11538	-0.0947317	NA
chr1:189166901:+	5.1255	-0.0223948	NA
chr1:19074508-19074520:-	199.188	0.050574	0.933599
chr1:19121210-19121220:-	22.6275	0.450131	0.362825
chr1:1917589-1917592:-	105.145	-0.454031	0.249516
chr1:19205655:-	5.14361	0.00105239	NA
chr1:19213713-19213717:+	7.03635	0.265811	NA
chr1:19214574:-	5.5311	-0.0300984	NA
chr1:19215663-19215666:-	15.5763	0.213998	0.66531
chr1:19218089-19218091:-	16.8853	-0.164807	0.753628
chr1:19218933-19218945:-	44.0337	-0.156079	0.782873
chr1:19218961-19218970:-	10.6038	0.032061	0.961418
chr1:192246231:-	1.75658	-0.0474926	NA
chr1:19258987-19258988:+	17.8996	-0.549899	0.272087
chr1:19259006:+	3.22708	-0.233485	NA
chr1:19259023:+	11.3903	-0.327406	0.444098
chr1:19259264:+	16.2594	-1.40384	0.0491223
chr1:19259416:+	4.77507	-0.0924413	NA
chr1:19259441-19259446:+	162.425	-1.46973	4.71834e-06
chr1:19260080-19260093:+	66.089	-1.7306	0.000178152
chr1:19260126-19260127:+	32.488	-1.71046	0.00360691
chr1:192716681-192716693:+	69.4023	-0.150197	0.781931
chr1:192812273:+	3.54498	0.063495	NA
chr1:19293249:-	2.36709	0.112558	NA
chr1:19297226:-	3.43604	0.177717	NA
chr1:193012254:-	6.86425	-0.0402983	NA
chr1:193012367-193012378:-	25.6566	-0.58129	0.249019
chr1:193014135:-	1.75658	-0.0474926	NA
chr1:193014334:-	10.7863	-0.119712	0.803941
chr1:193015340:-	3.4763	-0.169787	NA
chr1:193015470-193015487:-	58.1766	-0.142272	0.802048
chr1:193015755-193015762:-	43.195	-0.138698	0.744441
chr1:193015955:-	7.72261	-0.0610691	0.905273
chr1:193016141-193016144:-	20.2637	-0.292465	0.552591
chr1:19301701:-	10.194	0.177798	0.69949
chr1:19302709:-	8.04953	0.0960017	0.841983
chr1:19303960-19303970:-	58.533	0.640703	0.146437
chr1:19305001:-	2.65245	0.00110827	NA
chr1:193061983:+	2.31808	-0.00732258	NA
chr1:193070146:+	9.004	0.176355	0.686146
chr1:193084866:+	82.049	0.0909155	0.881879
chr1:193085983-193085984:+	36.3732	0.0875026	0.894546
chr1:193090866-193090868:-	13.695	0.0404677	0.951777
chr1:193091620:+	2.13256	-0.132092	NA
chr1:193091691:+	40.7524	-0.308316	0.538512
chr1:193091774:+	47.1809	0.136668	0.814343
chr1:193096467-193096477:-	42.9206	-0.417912	0.384364
chr1:19318786:+	2.52568	0.140052	NA
chr1:193251134-193251140:+	13.087	-0.143965	0.777587
chr1:193251424-193251426:+	20.4025	-0.0661225	0.918123
chr1:193253378-193253386:+	5.59161	0.123921	NA
chr1:193253896:+	8.0464	-0.0333662	0.953149
chr1:193254803:+	3.79106	-0.0309318	NA
chr1:193259135:+	6.74174	0.133235	NA
chr1:19329280-19329299:+	61.8453	0.380965	0.407962
chr1:19338776-19338780:-	58.8476	-0.19411	0.712873
chr1:19339104-19339111:-	17.3361	-0.272252	0.572342
chr1:19339145:-	11.6628	-0.207093	0.651108
chr1:19339357:-	2.03356	-0.0493936	NA
chr1:19351001:-	2.41361	0.0946362	NA
chr1:19359233:-	4.08524	-0.0763262	NA
chr1:193700:-	2.26403	-0.0297026	NA
chr1:194355834:-	2.00012	0.0953705	NA
chr1:19452812:-	3.01849	-0.045886	NA
chr1:194645215-194645217:-	14.0459	-0.155354	0.75816
chr1:194647858-194647860:-	9.11677	-0.103203	0.833381
chr1:194704430:-	2.03605	0.101319	NA
chr1:194715994:-	2.51261	0.0149601	NA
chr1:194737424:-	5.236	-0.0522761	NA
chr1:194779017:-	2.74307	0.0353553	NA
chr1:194783713-194783720:-	5.91427	0.279365	NA
chr1:194844943:-	3.30046	0.270398	NA
chr1:194861945:+	6.70311	0.15975	NA
chr1:19601576:+	9.11521	-0.175363	0.689438
chr1:19608613:+	213.688	0.230526	0.559267
chr1:19626618-19626638:+	2067.8	-0.685202	0.000155304
chr1:19658452:+	12.9332	-0.0993021	0.852816
chr1:196679877:+	3.90967	-0.221192	NA
chr1:196701562-196701563:+	61.1549	-0.970748	0.0280931
chr1:196747502:+	43.7207	-1.49714	0.00287562
chr1:196900336:-	2.00736	0.0846329	NA
chr1:196907749-196907752:-	11.341	0.0517062	0.93385
chr1:196909451:-	5.90062	-0.235861	NA
chr1:197084128-197084134:-	68.7255	-0.19995	0.694076
chr1:197084256-197084266:-	65.0172	0.153438	0.780659
chr1:197143971:-	2.5011	-0.0309068	NA
chr1:197153684:-	5.54083	0.0925011	NA
chr1:197155122:-	3.58092	0.0601387	NA
chr1:19743321:-	3.728	0.039409	NA
chr1:197509644:-	5.72812	0.128579	NA
chr1:197510385:-	4.04093	0.0319756	NA
chr1:197734011:-	1.74096	0.0755827	NA
chr1:197907284:+	1.28159	0.106682	NA
chr1:197907365-197907368:+	7.48783	0.233554	NA
chr1:197992415:-	4.70568	0.0503264	NA
chr1:198080-198084:-	16.9306	0.164142	0.756696
chr1:198322416:+	28.4951	0.223248	0.675904
chr1:198322672:+	2.66126	0.07263	NA
chr1:19864205:-	5.3382	-0.445913	NA
chr1:198735248:+	3.28582	0.0375508	NA
chr1:198743067:+	2.8739	0.124936	NA
chr1:198756648:+	4.28701	-0.0608412	NA
chr1:198757001:+	1.9798	-0.0183186	NA
chr1:198757195-198757201:+	7.35074	-0.134437	NA
chr1:199120:-	8.71629	0.435461	0.283674
chr1:19912936-19912942:+	14.9842	0.069439	0.908229
chr1:199944192:+	2.26808	0.195526	NA
chr1:200404950-200404953:-	37.7994	-0.315045	0.530174
chr1:200405311:-	4.38758	-0.0592892	NA
chr1:200405374-200405383:-	4.97371	-0.251357	NA
chr1:200406290:-	4.46279	-0.0756563	NA
chr1:200551497-200551504:-	37.4928	-0.282825	0.578278
chr1:200552166-200552169:-	8.01522	-0.171348	0.683488
chr1:200596583:-	4.13744	-0.17172	NA
chr1:200694248:+	1.7884	0.11938	NA
chr1:200969386-200969392:-	24.5853	-1.31175	0.0354665
chr1:201134771-201134777:-	175.368	1.2468	8.15891e-05
chr1:201135467:-	13.262	0.40373	0.366922
chr1:201629:+	2.66439	0.22502	NA
chr1:201823337-201823342:+	8.44028	-1.53946	0.075028
chr1:201825327:+	5.1274	-0.259056	NA
chr1:20184276:-	5.06136	-0.124626	NA
chr1:201862806-201862807:+	11.9517	0.0453539	0.942968
chr1:201876366-201876372:+	37.2509	-0.444222	0.356005
chr1:201876754:+	9.63871	-0.0210875	0.972961
chr1:201876960:+	41.5706	0.0678562	0.921321
chr1:201876976:+	1.52924	0.0910927	NA
chr1:201881084:+	2.51104	-0.0576722	NA
chr1:201883775-201883777:+	8.12439	0.0366023	0.949734
chr1:201884288-201884293:+	7.65117	0.0957613	0.841013
chr1:201896454-201896457:-	5.32878	4.65657	NA
chr1:201897637:-	1.97299	0.165265	NA
chr1:20194696-20194698:+	11.4569	-0.0840604	0.88094
chr1:201969793-201969799:+	16.521	-0.707076	0.183746
chr1:201969930-201969935:+	20.9778	-0.644309	0.216065
chr1:201970344-201970354:+	265.653	-1.06627	7.67719e-05
chr1:20198351:+	2.48235	-0.0700048	NA
chr1:201988141:+	2.84698	0.020232	NA
chr1:202006134-202006141:+	162.207	-0.160535	0.715272
chr1:202133405:-	5.32116	-0.0925053	NA
chr1:202133435:-	15.4402	-0.030713	0.964571
chr1:202147013-202147024:-	33.3622	-2.25145	0.000221416
chr1:202149851:-	2.61068	-0.137099	NA
chr1:202158548:-	3.62182	-0.292152	NA
chr1:202173794:+	2.50855	-0.213784	NA
chr1:202178289:+	2.98099	-0.124854	NA
chr1:202189453:+	8.58611	0.280728	0.470091
chr1:202331658:-	88.2211	-0.252258	0.586677
chr1:202331740:-	20.3541	-0.142275	0.800907
chr1:202456268:+	2.04173	0.0058705	NA
chr1:202457552:+	1.85871	0.028305	NA
chr1:202471795-202471811:-	1646.47	0.568058	0.01282
chr1:202529305:+	2.64564	0.192991	NA
chr1:202555325:+	2.88291	0.0203755	NA
chr1:202563626:+	2.0695	-0.0519902	NA
chr1:202588569:+	9.21224	0.353257	0.381907
chr1:202727403-202727405:-	45.1848	0.340602	0.486477
chr1:202728201:-	4.09014	-0.00912215	NA
chr1:202728433:-	8.89036	0.0643414	0.905612
chr1:202768735:-	4.07211	0.196933	NA
chr1:202811911:+	8.3342	0.236183	0.540614
chr1:202878960:-	18.3591	0.1328	0.812905
chr1:202880455-202880458:-	17.7403	-0.169283	0.746501
chr1:202880852:-	3.39853	0.0973178	NA
chr1:202880924:-	3.39697	0.0183955	NA
chr1:202891098-202891102:-	5.26626	0.0255384	NA
chr1:202891116-202891123:-	69.9043	1.11977	0.00844554
chr1:202893883:-	1.75971	0.110991	NA
chr1:202903641:-	2.00736	0.0846329	NA
chr1:202940826-202940851:-	97.8803	0.607456	0.10149
chr1:202941046:-	3.17395	-0.184442	NA
chr1:202948810:-	2.59442	-0.018534	NA
chr1:202961870-202961876:-	49.6765	0.541732	0.236607
chr1:202965650:-	4.13268	-0.0326007	NA
chr1:203008784:+	1.54486	-0.0297914	NA
chr1:203022702:+	3.27609	-0.0989601	NA
chr1:203023239:+	3.82451	-0.18761	NA
chr1:203023259:+	3.39291	-0.206694	NA
chr1:203023379-203023383:+	26.2602	-0.00565263	0.992217
chr1:203023533-203023544:+	61.2395	-0.112492	0.850947
chr1:203024847:+	47.7916	0.131894	0.822769
chr1:203309597-203309599:+	49.9281	3.08246	1.1446e-08
chr1:203729544:+	3.48759	0.0482394	NA
chr1:203732157:+	3.53504	0.0926329	NA
chr1:203733627:+	3.38639	0.0363009	NA
chr1:203743702:+	4.55022	0.190825	NA
chr1:203744032-203744037:+	5.97733	0.189276	NA
chr1:203744079:+	28.7406	1.15601	0.0403152
chr1:203824274:+	7.43789	0.0449605	NA
chr1:203854032:+	3.13625	-0.087018	NA
chr1:203854117-203854127:+	320.674	0.0978882	0.825076
chr1:203870075-203870102:+	489.177	-0.531173	0.0432393
chr1:203870314:+	4.01087	-0.204252	NA
chr1:203903600-203903602:-	10.1822	-0.407174	0.328957
chr1:204346768:-	24.9625	0.705572	0.179744
chr1:204346928:-	1.89372	-0.0359713	NA
chr1:204403376-204403393:-	9.31492	-0.0468639	0.93432
chr1:204405010-204405014:-	6.01582	-0.0444258	NA
chr1:204412416:+	13.4611	0.163877	0.745938
chr1:204506742:+	7.99064	-0.400115	0.299647
chr1:204551979:+	7.22094	0.307623	NA
chr1:204558118-204558119:+	35.9377	0.37196	0.449616
chr1:204561597:+	2.89329	0.175659	NA
chr1:20499450:-	52.3943	-0.543981	0.226567
chr1:205083130:-	7.35203	-0.104023	NA
chr1:205086144-205086148:-	20.2687	-0.0783956	0.900691
chr1:205086255:-	4.30576	-0.0243306	NA
chr1:205087215:-	5.9274	0.00285478	NA
chr1:205087702:-	2.03356	-0.0493936	NA
chr1:205088465:-	2.11538	-0.0947317	NA
chr1:205136:-	7.55715	1.26551	NA
chr1:205142505:-	1.52924	0.0910927	NA
chr1:205146888:-	6.54359	0.0680212	NA
chr1:205273342:+	3.34228	-0.0166699	NA
chr1:205351602:+	43.7081	-1.28854	0.0130499
chr1:205597401:-	7.77362	0.29629	0.429251
chr1:205607944-205607950:-	8.31593	0.113284	0.810999
chr1:205713194-205713195:-	107.903	0.118075	0.82491
chr1:205713352-205713358:-	45.8546	0.0632045	0.927991
chr1:205714125:-	13.3615	-0.083576	0.886381
chr1:205717289-205717295:-	45.418	0.400407	0.401322
chr1:205717409:-	15.4758	0.000665763	0.999849
chr1:205717512:-	20.679	0.0612795	0.927308
chr1:205717670:-	1.91674	0.0510143	NA
chr1:205717980-205717989:-	14.0302	-0.0583968	0.921722
chr1:205718235-205718249:-	227.51	-0.00492377	0.991839
chr1:205719568-205719572:-	23.1424	0.0305424	0.968766
chr1:205719612-205719613:-	336.643	0.0675982	0.889178
chr1:205731204:-	3.87758	0.16537	NA
chr1:205748863:-	7.35295	-0.0579805	NA
chr1:205767987:-	10.2386	-0.506849	0.246754
chr1:205769447:-	3.25053	0.0467516	NA
chr1:205789094-205789096:-	9.75802	0.00886898	0.989246
chr1:205958386:+	7.55742	-0.0653116	NA
chr1:206186181-206186185:-	24.4476	-0.441961	0.367789
chr1:206186255-206186257:-	114.457	-0.641671	0.0668923
chr1:206188527:-	3.16401	-0.137741	NA
chr1:206214792:+	5.80901	0.0286075	NA
chr1:206309464:+	4.86158	0.097036	NA
chr1:206456158-206456160:+	12.6992	-0.0685834	0.900486
chr1:206464434-206464435:+	23.2955	0.00304648	0.996385
chr1:206475134:+	4.30689	-0.116683	NA
chr1:20651315-20651321:+	49.096	1.14887	0.0182809
chr1:20651793-20651797:-	5.87207	-0.0386456	NA
chr1:20652181-20652194:-	55.0596	0.199241	0.707718
chr1:20658874:-	4.0231	0.0622425	NA
chr1:206589267-206589274:+	67.8479	-0.783813	0.075368
chr1:206591638-206591645:-	114.954	0.0118365	0.986179
chr1:206595704:-	5.59324	-0.165506	NA
chr1:206653981:+	19.9615	0.204556	0.697812
chr1:206654290:+	2.33115	0.126624	NA
chr1:206655154-206655156:+	12.7448	0.247271	0.589228
chr1:206684413:+	1.75971	0.110991	NA
chr1:206732995:+	6.51041	-0.367657	NA
chr1:206734280-206734284:+	123.404	-0.320217	0.420015
chr1:206908254:+	3.34633	0.213829	NA
chr1:207018522-207018524:-	5.60291	0.451835	NA
chr1:207020697:-	8.4212	0.395016	0.317438
chr1:207043848-207043850:-	139.093	0.0397636	0.950424
chr1:207044994:-	1.70502	0.0713311	NA
chr1:207046692:-	3.40286	-0.246554	NA
chr1:207048108:-	3.77296	-0.0600356	NA
chr1:207076935-207076939:+	39.0946	-0.114377	0.852056
chr1:207077811-207077816:+	28.0317	0.259612	0.614496
chr1:207325334:+	6.10822	-0.0996671	NA
chr1:207340761:+	4.08837	0.0756217	NA
chr1:207359712:+	16.6669	-0.136053	0.805184
chr1:207360501:+	15.2105	-0.161154	0.754752
chr1:20742669-20742686:-	165.14	0.708308	0.020921
chr1:20744639-20744645:-	16.1071	0.0474594	0.944109
chr1:20749376:-	2.43917	-0.0527074	NA
chr1:20754056:-	3.7427	-0.146266	NA
chr1:20759902:-	8.6761	0.338705	0.39171
chr1:207646710:+	3.50067	0.185916	NA
chr1:207684033-207684034:+	152.1	1.78037	3.60466e-08
chr1:207686998:+	4.31883	0.0939401	NA
chr1:207687856:+	2.78327	0.0775722	NA
chr1:207703962:+	6.12912	0.577512	NA
chr1:207709832:+	9.66949	3.40185	0.0138639
chr1:207729251:+	13.0658	1.6345	0.0432393
chr1:207736529:+	2.33271	0.202947	NA
chr1:20776605:-	4.94653	0.227989	NA
chr1:20778809:-	1.72377	0.113978	NA
chr1:207788360:+	2.85422	0.014919	NA
chr1:207789870:+	3.87509	0.017725	NA
chr1:207792283:+	8.79357	0.194593	0.634765
chr1:207795502-207795512:+	194.38	0.488857	0.15529
chr1:20785273:-	1.33315	-0.0111377	NA
chr1:20806478-20806483:-	10.1241	-0.029379	0.962209
chr1:20807017:-	8.52437	-0.234206	0.553748
chr1:20807295:-	6.57909	-0.090582	NA
chr1:209267651:-	7.5999	0.292593	NA
chr1:209614875:-	1.6847	-0.0418035	NA
chr1:209676387-209676389:+	28.5884	1.73203	0.011921
chr1:209779625:-	2.44073	0.0190393	NA
chr1:209782316:-	15.3486	-0.100796	0.861342
chr1:209851749:+	8.68062	-0.132899	0.766772
chr1:209852082:+	2.01325	-0.165698	NA
chr1:209857563:+	8.52502	-0.222334	0.582935
chr1:211207988:+	12.2673	-0.783033	0.152429
chr1:211261201:+	4.85909	-0.0378252	NA
chr1:211309086:+	4.79695	0.0911086	NA
chr1:211314832:+	1.28159	0.106682	NA
chr1:211316017-211316019:+	32.2616	0.830847	0.10887
chr1:211316381:+	2.40479	0.0191579	NA
chr1:211374942:+	1.75658	-0.0474926	NA
chr1:211396779:+	3.83234	0.203933	NA
chr1:211398354:+	2.82645	0.0767545	NA
chr1:211432534:+	13.1573	0.728086	0.167044
chr1:211433673:+	2.72745	0.165043	NA
chr1:211571569:-	3.27041	-0.00974725	NA
chr1:211571582-211571587:-	5.0593	-0.0847378	NA
chr1:211571631-211571637:-	14.9675	0.0260191	0.972793
chr1:211575041:-	48.7672	-0.0987855	0.875151
chr1:211601718:-	7.79486	0.685402	0.109366
chr1:211604038:-	5.33133	0.182541	NA
chr1:211662773-211662780:-	44.1271	-0.050834	0.942324
chr1:211743458-211743461:-	15.4784	0.200394	0.691496
chr1:211744983-211744987:-	6.28962	0.168152	NA
chr1:211747440:-	2.51104	-0.0576722	NA
chr1:211748091:-	2.66126	0.07263	NA
chr1:21175117:-	7.81486	-0.37275	0.323469
chr1:21175684:-	2.0761	-0.0177999	NA
chr1:211800210:-	2.94641	0.112917	NA
chr1:211803781:-	2.16595	0.109311	NA
chr1:211941343-211941356:-	25.0834	0.196792	0.715672
chr1:211961445:-	2.66126	0.07263	NA
chr1:211966123:-	3.75577	-0.0203792	NA
chr1:212032496:-	3.66181	-0.0412856	NA
chr1:212043828:+	5.94302	-0.105615	NA
chr1:212048811:+	3.64462	-0.00173261	NA
chr1:212051485-212051487:-	27.0186	0.198566	0.713519
chr1:212051516:-	31.9491	0.526515	0.2885
chr1:212054792-212054797:+	3.9829	0.0098025	NA
chr1:212059779:+	7.19862	-0.0321806	NA
chr1:212103188-212103191:+	6.07541	0.0444575	NA
chr1:212103435-212103438:+	34.6308	0.078221	0.906842
chr1:212104844-212104849:+	41.2443	0.519857	0.27897
chr1:21217249-21217252:-	53.6808	0.00638182	0.99279
chr1:21219536-21219537:-	19.4589	-0.171393	0.747591
chr1:212309004:-	3.47559	0.213535	NA
chr1:212361379:+	5.09637	-0.212971	NA
chr1:212361852-212361862:+	98.3774	-0.65848	0.0732615
chr1:212364476-212364482:-	59.6747	-0.901531	0.0370515
chr1:212439688:+	2.35735	-0.0224984	NA
chr1:212446135-212446142:+	460.221	0.451427	0.0866537
chr1:212446372-212446380:+	76.6153	-0.125149	0.822061
chr1:212557834:-	2.8974	0.00365936	NA
chr1:212620762-212620772:+	7.6408	-0.0299435	0.958304
chr1:212732330:-	3.7589	0.124704	NA
chr1:212736967-212736972:-	6.10254	-0.0206718	NA
chr1:212737619:-	2.21908	0.0720247	NA
chr1:212737745-212737746:-	7.41013	0.0995314	NA
chr1:212737759-212737763:-	10.9887	0.203482	0.655989
chr1:212738039:-	19.2875	0.594407	0.244267
chr1:212798536:+	2.93917	0.141234	NA
chr1:212807903:+	3.33483	0.169396	NA
chr1:212815324:+	10.59	0.245005	0.562793
chr1:212816153:+	6.69835	0.365536	NA
chr1:212816619-212816625:+	18.5936	0.33323	0.492826
chr1:212816662:+	3.68638	0.113059	NA
chr1:212856538:-	5.01116	0.235506	NA
chr1:212856623:-	1.98861	0.0518604	NA
chr1:212863582:+	2.0058	0.00911768	NA
chr1:212873310:+	2.55756	-0.0898187	NA
chr1:212895413:+	5.14929	-0.0751033	NA
chr1:212896855:+	12.7068	0.35264	0.408492
chr1:212899361:+	5.36299	0.240448	NA
chr1:212992183:-	14.3127	0.302707	0.517837
chr1:212992459-212992464:-	19.6236	-0.0268784	0.971473
chr1:213103185:+	2.28527	0.158362	NA
chr1:213174670:+	2.18882	-0.0151508	NA
chr1:213273464:+	23.3085	0.353405	0.476285
chr1:213274608:+	6.00354	0.0479414	NA
chr1:21423108:-	3.74519	-0.000108913	NA
chr1:214337130-214337135:+	51.8933	-0.266028	0.591062
chr1:214482220:-	6.58066	-0.0208031	NA
chr1:214482310:-	10.7624	-0.292052	0.49594
chr1:214622187:+	2.64094	-0.0465704	NA
chr1:214622204:+	5.53379	-0.0472204	NA
chr1:214629148:+	6.06817	0.0516116	NA
chr1:214664083-214664090:+	133.724	0.245872	0.551519
chr1:214664267:+	1.28159	0.106682	NA
chr1:214664569:+	19.9894	0.0491745	0.943789
chr1:215597229:+	2.20189	0.116436	NA
chr1:215599892:+	1.93549	0.0904774	NA
chr1:215621730:+	3.98467	-0.076923	NA
chr1:215621797-215621811:+	39.956	0.126798	0.834177
chr1:21596216-21596227:-	146.852	0.506265	0.132216
chr1:21678587-21678595:-	6.40552	0.00241463	NA
chr1:21678902-21678912:-	82.5083	0.316404	0.473507
chr1:21679216-21679233:-	117.01	-0.163407	0.728964
chr1:21685344:-	3.8204	-0.0169546	NA
chr1:21690522-21690533:-	11.9657	0.109781	0.832824
chr1:21713111:-	3.72708	-0.0253945	NA
chr1:21715446-21715451:-	41.5439	-0.049864	0.943789
chr1:21727847-21727853:-	13.9691	-0.206409	0.665898
chr1:21728330:-	2.71282	-0.04977	NA
chr1:21733810:-	3.39853	0.0973178	NA
chr1:21776393:-	2.49542	0.0573435	NA
chr1:2181808:-	1.62824	0.00904906	NA
chr1:21822245-21822248:-	36.0623	1.05002	0.0425869
chr1:218302509:+	10.5916	-1.56785	0.0605684
chr1:218331276-218331277:+	5.08892	-0.0324047	NA
chr1:218331449:+	2.65813	-0.087678	NA
chr1:218331574:+	2.9638	-0.0799184	NA
chr1:218332868:+	13.5014	-0.093509	0.868851
chr1:218333469:+	1.75971	0.110991	NA
chr1:218337979-218337981:+	28.0582	0.223169	0.675904
chr1:2184470-2184478:-	16.8567	-0.269953	0.558848
chr1:2184955:-	1.43436	-0.00127866	NA
chr1:2185387-2185393:+	9.05365	0.325228	0.417785
chr1:2187314:-	2.65969	-0.00743627	NA
chr1:21877516:-	3.13277	0.012834	NA
chr1:2189551-2189554:-	167.622	0.0134475	0.984217
chr1:21911144:+	4.55087	0.192099	NA
chr1:2191902:-	5.16505	0.0143344	NA
chr1:219190622:+	4.50342	0.139562	NA
chr1:219211823-219211826:+	63.0174	0.342171	0.464035
chr1:219212857-219212861:+	8.52495	0.117576	0.804857
chr1:219607928:-	23.0657	0.13335	0.818241
chr1:219910396-219910401:-	5.14419	0.609499	NA
chr1:219910444-219910446:-	24.4724	3.51522	2.68481e-05
chr1:219911175:-	42.0254	2.91068	1.20249e-06
chr1:219914270:-	9.2866	0.743691	0.140474
chr1:219914286-219914287:-	66.3714	3.81138	2.3486e-13
chr1:219915195:-	8.80124	1.04268	0.103422
chr1:219922232:-	26.8331	3.8921	1.30629e-05
chr1:219968599-219968603:-	643.506	0.524639	0.0400152
chr1:219987285-219987291:-	8.7089	0.155114	0.724284
chr1:220025158:-	3.56529	0.191815	NA
chr1:2200395:+	4.48716	0.286392	NA
chr1:220057484:-	4.88288	-0.0952956	NA
chr1:220057550:-	2.0835	0.144705	NA
chr1:220057729:-	28.3823	-0.307347	0.542433
chr1:220096134:+	2.40053	-0.0334792	NA
chr1:220108886:-	7.77417	-0.16621	0.682559
chr1:220143919:-	10.7077	0.0227171	0.973802
chr1:220148034-220148044:+	108.412	-0.128255	0.804696
chr1:220148282:-	3.5513	-0.0109357	NA
chr1:220148294:-	17.4899	0.1298	0.817386
chr1:220150123-220150124:-	61.3545	0.363728	0.423693
chr1:220150440:-	5.05141	-0.104733	NA
chr1:220150468-220150472:-	67.5684	0.339362	0.456262
chr1:220151096-220151097:-	17.9932	0.269937	0.585298
chr1:220164493:-	2.39485	0.0541454	NA
chr1:2202016:+	5.8752	0.105709	NA
chr1:220254726:-	3.61706	-0.0909408	NA
chr1:220255201-220255205:+	40.4393	-0.295013	0.555166
chr1:220885056:+	5.85532	0.155386	NA
chr1:22090124:+	3.45734	-0.0290301	NA
chr1:22091609-22091625:+	126.364	-0.545772	0.113328
chr1:22091767:+	2.61225	-0.0517596	NA
chr1:22092413:+	35.3287	-0.281568	0.58017
chr1:22092941-22092949:+	280.874	8.81552e-05	0.997782
chr1:221701497:-	3.80008	-0.128767	NA
chr1:222554804:-	2.70465	-0.101139	NA
chr1:222558324:-	6.14508	-0.0346291	NA
chr1:222567426:-	3.01536	-0.212896	NA
chr1:222646413:+	2.71282	-0.04977	NA
chr1:222665704:+	2.08761	-0.0242889	NA
chr1:222665821:+	10.9985	-0.00148558	0.99646
chr1:222666085:+	2.50536	0.0221378	NA
chr1:222666143-222666146:+	5.34651	-0.0798231	NA
chr1:222666603:+	2.99818	-0.172573	NA
chr1:222668006:+	6.06973	0.124154	NA
chr1:222668015:-	71.2059	0.591756	0.155672
chr1:222668160-222668167:-	276.221	0.794066	0.00333459
chr1:222668193:-	1.49331	0.0938729	NA
chr1:222669530:-	1.72945	0.0210819	NA
chr1:222713904:+	7.39726	-0.163615	NA
chr1:222733938:+	2.33115	0.126624	NA
chr1:222735183-222735191:+	60.7416	0.455244	0.305622
chr1:222742713-222742716:+	12.0783	0.0707602	0.90433
chr1:223714621:+	2.77744	-0.0443464	NA
chr1:223772707:+	5.30625	0.265342	NA
chr1:223775836-223775846:+	368.886	0.250559	0.436432
chr1:223776016:+	5.73778	0.0357942	NA
chr1:223779894-223779900:-	12.3502	0.130499	0.789375
chr1:223780089:-	69.4606	1.05539	0.0113758
chr1:223839027-223839028:-	13.826	0.186185	0.69949
chr1:223846706:+	13.6341	0.792836	0.15583
chr1:223861080:-	3.58405	0.222953	NA
chr1:223863143:-	2.16282	-0.0463793	NA
chr1:223867936:-	6.34176	2.10389	NA
chr1:223908572:+	8.97966	6.0946	0.00153823
chr1:223910727:-	2.33115	0.126624	NA
chr1:223919638:-	3.05692	0.0969325	NA
chr1:223951394:-	10.9318	0.380547	0.364961
chr1:223951408-223951410:-	9.74127	0.199324	0.65094
chr1:223978942:-	3.41259	-0.0977735	NA
chr1:223998066:+	1.52924	0.0910927	NA
chr1:224010116:+	3.66337	0.0355114	NA
chr1:224137524-224137534:+	13.1952	-0.0112565	0.98544
[truncated: 32,687 more rows]

## Sheet: S7
Supplementary Table S7. New transcription features validated by long-read sequencing in BED format.
chromosome	start	end	id	score	strand	thickStart	thickEnd	itemRgb	exonCount	exonSize	exonStart
chr1	14767951	14777712	chr1_G01_01	.	-	14767951	14767951	0,0,255	2	2221,179	0,9582
chr1	14767951	14777712	chr1_G01_02	.	-	14767951	14767951	0,0,255	3	2221,171,179	0,6161,9582
chr1	14768209	14777712	chr1_G01_03	.	-	14768209	14768209	0,0,255	3	1963,171,179	0,5903,9324
chr1	28233258	28237075	chr1_G02_01	.	-	28234405	28236392	0,0,255	3	1234,78,224	0,3074,3593
chr1	28233258	28237075	chr1_G02_02	.	-	28234405	28236392	0,0,255	3	1234,78,428	0,3074,3389
chr1	28201031	28237075	chr1_G02_03	.	-	28201031	28201031	0,0,255	12	339,76,92,72,95,67,57,102,122,126,78,224	0,2715,4226,7310,8940,9539,13908,27890,29099,33335,35301,35820
chr1	28233258	28237075	chr1_G02_04	.	-	28234405	28236392	0,0,255	3	1234,98,428	0,3074,3389
chr1	28233258	28237075	chr1_G02_05	.	-	28234405	28236392	0,0,255	3	1234,98,224	0,3074,3593
chr1	30731958	30733430	chr1_G03_01	.	+	30732109	30732860	255,0,0	2	188,626	0,846
chr1	30731958	30738605	chr1_G03_02	.	+	30732109	30732860	255,0,0	3	188,180,279	0,846,6368
chr1	108530603	108533944	chr1_G04_01	.	-	108530603	108530603	0,0,255	2	798,64	0,3277
chr1	108531223	108533944	chr1_G04_02	.	-	108531223	108531223	0,0,255	1	2721	0
chr1	144545914	144546517	chr1_G05_01	.	-	144545914	144545914	0,0,255	1	603	0
chr1	69551862	69564115	chr1_G06_01	.	+	69551862	69551862	255,0,0	5	81,48,58,2040,509	0,3555,5073,5917,11744
chr1	69551862	69564115	chr1_G06_02	.	+	69551862	69551862	255,0,0	6	81,277,48,58,2040,509	0,1445,3555,5073,5917,11744
chr1	69551862	69564115	chr1_G06_03	.	+	69551862	69551862	255,0,0	6	81,48,58,157,81,509	0,3555,5073,5917,7876,11744
chr1	69551862	69564115	chr1_G06_04	.	+	69551862	69551862	255,0,0	6	81,48,58,90,141,509	0,3555,5073,5917,7816,11744
chr1	69551862	69564115	chr1_G06_05	.	+	69551862	69551862	255,0,0	6	81,48,58,90,81,509	0,3555,5073,5917,7876,11744
chr1	69551862	69564115	chr1_G06_06	.	+	69551862	69551862	255,0,0	6	81,626,48,58,2040,509	0,1445,3555,5073,5917,11744
chr1	69551862	69564115	chr1_G06_07	.	+	69551862	69551862	255,0,0	7	81,626,48,58,90,81,509	0,1445,3555,5073,5917,7876,11744
chr1	176880113	176884749	chr1_G07_01	.	+	176880180	176884374	255,0,0	2	127,459	0,4177
chr1	176880113	176884749	chr1_G07_02	.	+	176880113	176880113	255,0,0	2	127,1875	0,2761
chr1	150965173	150977179	CERS2_LG_01	.	-	150966147	150977007	0,0,255	11	1115,154,107,129,93,51,58,119,118,174,186	0,1302,1582,1900,2218,2490,2646,2909,3221,3744,11820
chr1	43363397	43389803	ELOVL1_MED8_01	.	-	43363915	43365609	0,0,255	14	740,137,106,57,81,191,60,61,249,82,141,145,119,45	0,926,1144,1340,1530,1788,2166,21648,22580,23191,23460,24105,24912,26361
chr1	43363397	43389803	ELOVL1_MED8_02	.	-	43365559	43389764	0,0,255	12	740,137,106,57,696,61,249,82,141,145,119,45	0,926,1144,1340,1530,21648,22580,23191,23460,24105,24912,26361
chr1	43363396	43389803	ELOVL1_MED8_03	.	-	43363915	43364794	0,0,255	12	741,137,106,57,60,61,249,82,141,145,119,45	0,927,1145,1341,2167,21649,22581,23192,23461,24106,24913,26362
chr1	43363397	43389803	ELOVL1_MED8_04	.	-	43363863	43389764	0,0,255	9	740,60,61,249,82,141,145,119,45	0,2166,21648,22580,23191,23460,24105,24912,26361
chr1	43363397	43389803	ELOVL1_MED8_05	.	-	43365267	43387505	0,0,255	13	740,137,106,57,449,60,61,249,82,141,145,119,45	0,926,1144,1340,1530,2166,21648,22580,23191,23460,24105,24912,26361
chr1	43363397	43389803	ELOVL1_MED8_06	.	-	43365267	43389764	0,0,255	13	740,137,106,57,81,191,60,61,249,82,141,145,45	0,926,1144,1340,1530,1788,2166,21648,22580,23191,23460,24105,26361
chr10	5453092	5480564	chr10_G01_01	.	-	5453092	5453092	0,0,255	2	2005,192	0,27280
chr10	5453092	5480564	chr10_G01_02	.	-	5453092	5453092	0,0,255	3	2005,170,192	0,7407,27280
chr10	5455296	5480564	chr10_G01_03	.	-	5456166	5456394	0,0,255	2	1141,192	0,25076
chr10	5455296	5480564	chr10_G01_04	.	-	5455296	5455296	0,0,255	3	1141,170,192	0,5203,25076
chr10	5455296	5480564	chr10_G01_05	.	-	5456833	5460580	0,0,255	3	1666,170,192	0,5203,25076
chr10	5455296	5480564	chr10_G01_06	.	-	5455296	5455296	0,0,255	4	1141,170,94,192	0,5203,8063,25076
chr10	49942069	50010494	TIMM23B_AGAP6_01	.	+	49942194	49973064	255,0,0	14	231,59,94,85,59,111,131,69,69,35,101,36,52,791	0,2962,10056,10379,12932,16300,30942,47238,49606,52325,59926,62615,65955,66430
chr10	49942069	50010494	TIMM23B_AGAP6_02	.	+	49988832	50010186	255,0,0	17	231,94,85,59,111,131,93,977,70,188,69,69,35,101,36,52,580	0,10056,10379,12932,16300,30942,39119,39366,45095,46681,47238,49606,52325,59926,62615,65955,66641
chr11	5129606	5130592	chr11_G01_01	.	+	5129606	5129606	255,0,0	1	986	0
chr11	85628583	85656502	TMEM126B_TMEM126A_01	.	+	85628607	85656501	255,0,0	8	105,122,194,112,93,194,115,194	0,3103,5502,7083,21665,25479,27010,27725
chr11	85628583	85656502	TMEM126B_TMEM126A_02	.	+	85628623	85656501	255,0,0	7	105,194,112,93,194,115,194	0,5502,7083,21665,25479,27010,27725
chr14	103204888	103207151	chr14_G01_01	.	-	103204888	103204888	0,0,255	2	742,204	0,2059
chr14	103204888	103207151	chr14_G01_02	.	-	103204888	103204888	0,0,255	2	742,290	0,1973
chr15	34657732	34667506	chr15_G01_01	.	+	34657732	34657732	255,0,0	2	275,130	0,9644
chr15	34657732	34667506	chr15_G01_02	.	+	34657732	34657732	255,0,0	3	55,112,130	0,163,9644
chr15	34657732	34670511	chr15_G01_03	.	+	34670138	34670282	255,0,0	2	275,394	0,12385
chr15	34657732	34670511	chr15_G01_04	.	+	34657765	34670266	255,0,0	2	55,394	0,12385
chr15	34657732	34670511	chr15_G01_05	.	+	34667472	34670266	255,0,0	3	275,118,394	0,9644,12385
chr15	34657732	34670511	chr15_G01_06	.	+	34667472	34670266	255,0,0	3	55,118,394	0,9644,12385
chr15	34657852	34670511	chr15_G01_07	.	+	34670138	34670282	255,0,0	2	155,394	0,12265
chr15	34657852	34670511	chr15_G01_08	.	+	34667472	34670266	255,0,0	3	155,118,394	0,9524,12265
chr15	34657852	34683036	chr15_G01_09	.	+	34682854	34682962	255,0,0	2	155,241	0,24943
chr15	34657852	34683036	chr15_G01_10	.	+	34670138	34682800	255,0,0	3	155,106,241	0,12265,24943
chr15	34657852	34683036	chr15_G01_11	.	+	34657852	34657852	255,0,0	4	155,106,83,241	0,12265,22946,24943
chr15	78283237	78306522	WDR61_LG_01	.	-	78283431	78295686	0,0,255	11	284,79,93,94,94,149,173,106,28,51,131	0,2023,2803,5051,6381,6713,9378,9929,11708,12437,23154
chr16	568955	584107	PIGQ_LG_01	.	+	568955	584107	255,0,0	11	34,698,132,121,127,154,112,81,115,62,1225	0,5110,6883,7178,9423,9829,10113,11227,11902,13292,13927
chr16	568955	584107	PIGQ_LG_02	.	+	568955	584107	255,0,0	10	34,698,132,121,127,154,112,81,115,1225	0,5110,6883,7178,9423,9829,10113,11227,11902,13927
chr16	3006370	3007253	chr16_G01_01	.	-	3006370	3006370	0,0,255	2	415,248	0,635
chr16	3006559	3007253	chr16_G01_02	.	-	3006559	3006559	0,0,255	2	226,248	0,446
chr16	3006559	3007253	chr16_G01_03	.	-	3006559	3006559	0,0,255	2	282,248	0,446
chr16	3006559	3007253	chr16_G01_04	.	-	3006559	3006559	0,0,255	1	694	0
chr16	29663247	29697638	SPN_QPRT_01	.	+	29695154	29697411	255,0,0	4	69,536,132,440	0,31416,33748,33951
chr16	29663247	29697638	SPN_QPRT_02	.	+	29679198	29697411	255,0,0	5	69,91,536,132,440	0,15872,31416,33748,33951
chr16	29663247	29697638	SPN_QPRT_03	.	+	29670756	29697411	255,0,0	4	69,49,132,440	0,7486,33748,33951
chr16	29663247	29697638	SPN_QPRT_04	.	+	29663729	29697411	255,0,0	5	69,914,536,132,440	0,447,31416,33748,33951
chr16	29663247	29697638	SPN_QPRT_05	.	+	29670756	29697411	255,0,0	6	69,49,91,536,132,440	0,7486,15872,31416,33748,33951
chr17	48611377	48631226	chr17_G01_01	.	-	48611377	48611377	0,0,255	2	227,286	0,19563
chr17	48611377	48631226	chr17_G01_02	.	-	48611377	48611377	0,0,255	2	227,490	0,19359
chr17	22059067	22090461	NCOR1P2_LG_01	.	-	22059067	22059067	0,0,255	5	3083,173,180,81,285	0,11367,29662,30373,31109
chr17	22059067	22090461	NCOR1P2_LG_02	.	-	22059067	22059067	0,0,255	6	3083,122,178,180,81,285	0,4471,11367,29662,30373,31109
chr17	78146375	78172716	C17orf99_SYNGR2_01	.	+	78170886	78171937	255,0,0	5	69,33,238,140,978	0,503,24441,25134,25363
chr17	78146375	78172715	C17orf99_SYNGR2_02	.	+	78164218	78171937	255,0,0	7	69,33,300,270,238,140,977	0,503,14579,17719,24441,25134,25363
chr17	78146375	78172715	C17orf99_SYNGR2_03	.	+	78164218	78171937	255,0,0	7	69,33,300,232,238,140,977	0,503,14579,17757,24441,25134,25363
chr17	78146375	78172715	C17orf99_SYNGR2_04	.	+	78164246	78171937	255,0,0	8	69,33,300,270,97,238,140,977	0,503,14579,17719,18190,24441,25134,25363
chr17	78146375	78172716	C17orf99_SYNGR2_05	.	+	78161209	78171937	255,0,0	6	69,33,300,238,140,978	0,503,14579,24441,25134,25363
chr19	51549781	51551481	chr19_G01_01	.	+	51549781	51549781	255,0,0	2	424,276	0,1423
chr19	51549781	51551481	chr19_G01_02	.	+	51549781	51549781	255,0,0	2	424,448	0,1251
chr19	51549781	51551481	chr19_G01_03	.	+	51549781	51549781	255,0,0	2	424,684	0,1016
chr19	54696392	54701113	LILRP1_LG_01	.	+	54696392	54701113	255,0,0	6	73,35,272,734,303,346	0,211,400,819,1802,4375
chr19	54696392	54701113	LILRP1_LG_02	.	+	54696392	54701113	255,0,0	5	72,461,734,303,346	0,211,819,1802,4375
chr19	54696392	54701113	LILRP1_LG_03	.	+	54696392	54701113	255,0,0	5	72,272,734,303,346	0,400,819,1802,4375
chr19	54696392	54701113	LILRP1_LG_04	.	+	54696392	54701113	255,0,0	5	246,272,734,303,346	0,400,819,1802,4375
chr2	190334693	190371584	INPP1_LG_01	.	+	190334693	190371584	255,0,0	7	207,144,268,61,201,175,741	0,14194,25345,27933,32001,34409,36150
chr2	190334693	190371584	INPP1_LG_02	.	+	190334693	190371584	255,0,0	7	207,53,268,61,201,175,741	0,24952,25345,27933,32001,34409,36150
chr2	190334693	190371584	INPP1_LG_03	.	+	190334693	190371584	255,0,0	6	207,268,61,201,175,741	0,25345,27933,32001,34409,36150
chr20	62530909	62536707	chr20_G01_01	.	+	62530909	62530909	255,0,0	3	130,215,621	0,3299,5177
chr20	62530909	62536707	chr20_G01_02	.	+	62531032	62536106	255,0,0	3	130,147,621	0,3367,5177
chr20	62530909	62536707	chr20_G01_03	.	+	62530909	62530909	255,0,0	4	339,147,86,621	0,3367,4388,5177
chr20	62530909	62536707	chr20_G01_04	.	+	62531032	62536179	255,0,0	4	130,147,86,621	0,3367,4388,5177
chr20	62531479	62536707	chr20_G01_05	.	+	62536489	62536693	255,0,0	3	86,147,621	0,2797,4607
chr20	62531479	62536707	chr20_G01_06	.	+	62534410	62536179	255,0,0	4	86,147,86,621	0,2797,3818,4607
chr20	62531479	62536707	chr20_G01_07	.	+	62531479	62531479	255,0,0	5	86,228,147,86,621	0,852,2797,3818,4607
chr20	62531479	62536707	chr20_G01_08	.	+	62531479	62531479	255,0,0	5	86,228,215,86,621	0,852,2729,3818,4607
chr3	14251057	14252906	chr3_G01_01	.	-	14251239	14252862	0,0,255	2	274,114	0,1735
chr3	139316145	139340873	chr3_G02_01	.	-	139316493	139340698	0,0,255	2	759,304	0,24424
chr3	139316145	139340873	chr3_G02_01	.	-	139316145	139316145	0,0,255	3	759,523,304	0,901,24424
chr4	83453181	83485100	ABRAXAS1-HELQ_01	.	-	83453181	83453924	0,0,255	10	764,161,115,85,120,194,67,37,91,115	0,2765,10312,14272,15850,17021,19040,23461,28972,31804
chr5	172802858	172807204	chr5_G01_01	.	+	172802858	172802858	255,0,0	2	1442,437	0,3909
chr5	172802858	172807204	chr5_G01_02	.	+	172802864	172807069	255,0,0	3	123,51,231	0,1075,4115
chr5	172802858	172807204	chr5_G01_03	.	+	172802864	172807069	255,0,0	3	123,48,231	0,1078,4115
chr5	172802858	172807204	chr5_G01_04	.	+	172802858	172802858	255,0,0	3	123,244,231	0,882,4115
chr5	172802858	172819928	chr5_G01_05	.	+	172802858	172802858	255,0,0	2	1126,447	0,16623
chr5	172802858	172819928	chr5_G01_06	.	+	172802858	172802858	255,0,0	3	123,244,447	0,882,16623
chr5	172802858	172819928	chr5_G01_07	.	+	172802864	172819580	255,0,0	3	123,51,447	0,1075,16623
chr5	54313657	54401903	LINC01033_LG_01	.	+	54313657	54313657	255,0,0	3	93,85,261	0,7256,87985
chr5	54313657	54401903	LINC01033_LG_02	.	+	54313657	54313657	255,0,0	4	93,237,85,261	0,3894,7256,87985
chr5	54313657	54401903	LINC01033_LG_03	.	+	54313657	54313657	255,0,0	5	93,237,85,607,261	0,3894,7256,67180,87985
chr6	15555769	15559977	chr6_G01_01	.	+	15559045	15559462	255,0,0	2	239,992	0,3216
chr6	15555769	15560654	chr6_G01_02	.	+	15559045	15559462	255,0,0	2	239,1669	0,3216
chr6	15555769	15560654	chr6_G01_03	.	+	15559045	15560578	255,0,0	3	239,349,120	0,3216,4765
chr6	28476657	28489483	chr6_G02_01	.	-	28476657	28476657	0,0,255	2	1233,120	0,12706
chr6	28485448	28489483	chr6_G02_02	.	-	28485625	28489418	0,0,255	2	263,120	0,3915
chr6	146855038	146858873	chr6_G03_01	.	+	146855048	146857556	255,0,0	2	222,1354	0,2481
chr6	146855038	146860994	chr6_G03_02	.	+	146855048	146859189	255,0,0	2	222,1815	0,4141
chr6	146855038	146860994	chr6_G03_03	.	+	146855038	146855038	255,0,0	3	222,59,277	0,4141,5679
chr6	146855038	146860994	chr6_G03_04	.	+	146855038	146855038	255,0,0	4	222,80,146,1815	0,1722,2305,4141
chr6	146855038	146860994	chr6_G03_05	.	+	146855038	146855038	255,0,0	4	222,146,59,277	0,2305,4141,5679
chr6	146855038	146860994	chr6_G03_06	.	+	146855038	146855038	255,0,0	5	222,80,146,59,277	0,1722,2305,4141,5679
chr6	146855038	146863079	chr6_G03_07	.	+	146855038	146855038	255,0,0	3	222,59,314	0,4141,7727
chr6	146855038	146863079	chr6_G03_08	.	+	146855038	146855038	255,0,0	4	222,59,81,314	0,4141,6922,7727
chr6	27893440	27958320	HIST1H2BO-OR2B6_01	.	+	27893664	27958182	255,0,0	2	541,322	0,64558
chr6	27893440	27958320	HIST1H2BO-OR2B6_02	.	+	27893664	27951619	255,0,0	4	541,113,159,322	0,58166,58857,64558
chr6	27893440	27958320	HIST1H2BO-OR2B6_03	.	+	27893664	27951619	255,0,0	4	541,113,159,317	0,58166,58857,64563
chr6	27893440	27958320	HIST1H2BO-OR2B6_04	.	+	27893664	27958118	255,0,0	2	541,317	0,64563
chr6	27893440	27959276	HIST1H2BO-OR2B6_05	.	+	27893664	27958182	255,0,0	2	541,1278	0,64558
chr6	27893440	27958320	HIST1H2BO-OR2B6_06	.	+	27893664	27951619	255,0,0	5	541,113,159,143,322	0,58166,58857,60351,64558
chr6	27893440	27958320	HIST1H2BO-OR2B6_07	.	+	27893440	27893440	255,0,0	5	541,830,113,159,322	0,44005,58166,58857,64558
chr6	27893440	27958320	HIST1H2BO-OR2B6_08	.	+	27957240	27958182	255,0,0	5	541,113,159,143,1105	0,58166,58857,60351,63775
chr6	27893440	27958320	HIST1H2BO-OR2B6_09	.	+	27893440	27893440	255,0,0	6	541,113,159,35,34,322	0,58166,58857,62023,63775,64558
chr6	27893440	27958320	HIST1H2BO-OR2B6_10	.	+	27893440	27893440	255,0,0	3	541,159,322	0,58857,64558
chr7	66654557	66685691	chr7_G01_01	.	+	66654557	66654557	255,0,0	2	69,332	0,30802
chr7	66654557	66716635	chr7_G01_02	.	+	66712221	66715981	255,0,0	3	69,58,873	0,57609,61205
chr7	66654557	66716635	chr7_G01_03	.	+	66654603	66715788	255,0,0	4	69,184,58,873	0,46211,57609,61205
chr7	66654557	66716635	chr7_G01_04	.	+	66712221	66715981	255,0,0	4	69,81,58,873	0,46211,57609,61205
chr7	66654557	66716635	chr7_G01_05	.	+	66654557	66654557	255,0,0	4	90,58,98,873	0,57609,60615,61205
chr7	66654557	66716635	chr7_G01_06	.	+	66654557	66654557	255,0,0	5	69,81,58,98,873	0,46211,57609,60615,61205
chr9	37904235	37905637	chr9_G01_01	.	+	37904351	37904717	255,0,0	1	1402	0
chr9	37904235	37905637	chr9_G01_02	.	+	37904351	37904976	255,0,0	2	362,829	0,573
chr9	37904235	37905637	chr9_G01_03	.	+	37904235	37904235	255,0,0	2	346,829	0,573
chr9	37904235	37905637	chr9_G01_04	.	+	37904238	37904976	255,0,0	2	51,829	0,573
chr9	37904436	37905637	chr9_G01_05	.	+	37904820	37904976	255,0,0	1	1201	0
chr9	37904436	37905637	chr9_G01_06	.	+	37904554	37904976	255,0,0	2	145,829	0,372
chr9	37904436	37905637	chr9_G01_07	.	+	37904820	37904976	255,0,0	2	161,829	0,372
chr9	10948373	11065044	chr9_G02_01	.	-	10948387	11064992	0,0,255	3	108,122,76	0,98161,116595
chr9	10948373	11065044	chr9_G02_02	.	-	10948433	10958529	0,0,255	3	108,143,76	0,10036,116595
chr9	10948373	11065044	chr9_G02_03	.	-	10948373	10948373	0,0,255	4	108,143,122,76	0,10036,98161,116595
chr9	10948373	11065044	chr9_G02_04	.	-	10948373	10948373	0,0,255	4	108,143,78,76	0,10036,45814,116595
chr9	10948373	11065044	chr9_G02_05	.	-	10948373	10948373	0,0,255	5	108,143,78,54,76	0,10036,45814,71920,116595
chr9	10948373	11065044	chr9_G02_06	.	-	10948373	10948373	0,0,255	5	108,143,78,122,76	0,10036,45814,98161,116595
chr9	87797486	87810805	chr9_LG01_01	.	-	87798096	87810737	0,0,255	3	628,189,152	0,2020,13167
chr9	87797486	87810805	chr9_LG01_02	.	-	87798107	87810737	0,0,255	3	628,155,152	0,2054,13167
chr9	122144072	122213874	LHX6_NDUFA8_01	.	-	122144241	122152331	0,0,255	4	307,166,164,269	0,4040,8173,69534
chr9	122144072	122213874	LHX6_NDUFA8_02	.	-	122144072	122144072	0,0,255	3	307,166,269	0,4040,69534
chr9	122144072	122213874	LHX6_NDUFA8_03	.	-	122144241	122213633	0,0,255	5	306,166,164,149,269	0,4039,8172,41911,69533
chr9	122144072	122213874	LHX6_NDUFA8_04	.	-	122144241	122152331	0,0,255	5	306,166,164,140,269	0,4039,8172,25461,69533
chr9	122144072	122213874	LHX6_NDUFA8_05	.	-	122144072	122144072	0,0,255	5	306,166,156,149,269	0,4039,21163,41911,69533
chr9	122144072	122213874	LHX6_NDUFA8_06	.	-	122144241	122186011	0,0,255	8	306,166,164,166,180,157,104,269	0,4039,8172,41894,55150,60551,65541,69533
chrX	10177174	10179058	chrX_G01_01	.	-	10177226	10178392	0,0,255	3	175,197,165	0,1158,1719
chrX	10177174	10179058	chrX_G01_02	.	-	10177174	10177174	0,0,255	2	175,726	0,1158
chrX	108088831	108154154	ATG4A_LG_01	.	+	108088948	108153712	255,0,0	13	139,111,72,99,102,73,80,188,79,146,57,109,513	0,37245,39949,42428,45225,45507,48259,48972,49281,61320,62970,64147,64810
chrX	152714626	152740961	MAGEA2B_CSAG4_01	.	+	152714626	152714626	255,0,0	3	56,158,350	0,25617,25985
chrX	152714626	152740961	MAGEA2B_CSAG4_02	.	+	152714626	152714626	255,0,0	3	56,151,350	0,25624,25985
chrX	152714626	152740961	MAGEA2B_CSAG4_03	.	+	152740138	152740681	255,0,0	3	56,719,350	0,25056,25985
chrX	152714626	152740961	MAGEA2B_CSAG4_04	.	+	152714626	152714626	255,0,0	4	56,197,151,350	0,25056,25624,25985
chrX	152714626	152740961	MAGEA2B_CSAG4_05	.	+	152714626	152714626	255,0,0	4	56,197,158,350	0,25056,25617,25985
chrX	152714626	152740962	MAGEA2B_CSAG4_06	.	+	152714626	152714626	255,0,0	4	7,130,151,351	0,25123,25624,25985
chrX	152714626	152737663	MAGEA2B_MAGEA12_01	.	+	152736161	152737106	255,0,0	2	56,1577	0,21460
chrX	152714626	152737663	MAGEA2B_MAGEA12_02	.	+	152736161	152737106	255,0,0	3	56,106,1577	0,20521,21460
chrX	152714626	152737663	MAGEA2B_MAGEA12_03	.	+	152736161	152737106	255,0,0	4	56,83,106,1577	0,20075,20521,21460

## Sheet: S8
Supplementary Table S8. Splicing junctions linking read-through transcripts in an independent K562 cells RNA-seq data (GSE105161). Columns E-H show the raw read counts covering splicing junctions.
chromosome	start	end	strand	SRR6190206	SRR6190207	SRR6190208	SRR6190209	overlapped genes
chr1	32361535	32368447	-	1	0	0	0	BSDC1,FAM229A
chr1	32361876	32368447	-	2	0	0	0	BSDC1,FAM229A
chr1	43365623	43385046	-	8	0	5	0	MED8,ELOVL1
chr3	128490069	128515806	+	8	0	5	12	GATA2-AS1,LOC90246
chr3	128499661	128515806	+	1	0	0	0	GATA2-AS1,LOC90246
chr3	128502861	128503440	+	3	0	2	3	GATA2-AS1,LOC90246
chr3	128502861	128504020	+	1	0	0	0	GATA2-AS1,LOC90246
chr3	128502861	128515806	+	0	0	1	0	GATA2-AS1,LOC90246
chr3	128503890	128504020	+	0	0	2	0	GATA2-AS1,LOC90246
chr4	83453945	83455947	-	6	6	7	9	ABRAXAS1,HELQ
chr4	83453945	83463494	-	4	2	6	9	ABRAXAS1,HELQ
chr4	83453945	83467454	-	0	0	0	2	ABRAXAS1,HELQ
chr4	83456107	83463494	-	3	1	12	8	ABRAXAS1,HELQ
chr4	83456107	83467454	-	0	1	1	0	ABRAXAS1,HELQ
chr5	54340309	54432420	+	1	0	0	0	SNX18,LINC01033
chr5	54390933	54424337	+	0	1	0	0	SNX18,LINC01033
chr5	54390933	54432420	+	1	0	0	0	SNX18,LINC01033
chr5	54395417	54432420	+	0	0	0	1	SNX18,LINC01033
chr5	54397134	54432420	+	1	1	0	0	SNX18,LINC01033
chr5	54401865	54424337	+	0	0	2	0	SNX18,LINC01033
chr5	54401865	54432420	+	4	1	1	2	SNX18,LINC01033
chr5	54408521	54422161	+	0	2	0	0	SNX18,LINC01033
chr5	54408521	54422177	+	0	1	2	0	SNX18,LINC01033
chr5	54408521	54424337	+	2	2	0	0	SNX18,LINC01033
chr5	54408521	54424501	+	0	0	0	1	SNX18,LINC01033
chr5	54408521	54432417	+	2	0	0	0	SNX18,LINC01033
chr5	54408521	54432420	+	18	15	2	2	SNX18,LINC01033
chr5	54424458	54432420	+	1	0	3	2	SNX18,LINC01033
chr5	54424593	54432420	+	2	0	0	0	SNX18,LINC01033
chr5	54424593	54432457	+	1	0	0	0	SNX18,LINC01033
chr5	54432522	54434881	+	1	0	1	2	SNX18,LINC01033
chr5	54432522	54434902	+	1	1	1	0	SNX18,LINC01033
chr5	54432522	54437947	+	0	0	1	0	SNX18,LINC01033
chr5	54432522	54438546	+	8	2	2	0	SNX18,LINC01033
chr5	54432522	54449782	+	5	5	5	2	SNX18,LINC01033
chr5	54432522	54449848	+	0	1	0	1	SNX18,LINC01033
chr5	54432522	54451443	+	5	5	4	1	SNX18,LINC01033
chr5	54432522	54451447	+	4	3	0	0	SNX18,LINC01033
chr5	54432522	54503813	+	1	2	0	3	SNX18,LINC01033
chr5	54434999	54449782	+	3	0	0	0	SNX18,LINC01033
chr5	54434999	54449848	+	0	0	1	1	SNX18,LINC01033
chr5	54434999	54451443	+	0	0	1	0	SNX18,LINC01033
chr5	54438275	54438546	+	0	1	0	0	SNX18,LINC01033
chr5	54438717	54449782	+	2	1	2	0	SNX18,LINC01033
chr5	54468395	54503813	+	1	0	0	0	SNX18,LINC01033
chr5	54489026	54503813	+	0	0	0	1	SNX18,LINC01033
chr5	132867708	132873950	+	2	1	1	2	UQCRQ,LEAP2
chr5	134167222	134200335	-	1	0	0	0	SKP1,PPP2CA
chr5	134174022	134225760	-	5	0	3	2	SKP1,PPP2CA
chr5	134186284	134199086	-	1	0	0	0	SKP1,PPP2CA
chr5	136520274	136520630	+	0	1	0	0	ENSG00000249803,ENSG00000250284
chr5	136520274	136520650	+	2	0	0	1	ENSG00000249803,ENSG00000250284
chr5	136520274	136520681	+	1	0	1	0	ENSG00000249803,ENSG00000250284
chr5	136520274	136520748	+	16	3	4	0	ENSG00000249803,ENSG00000250284
chr5	136520274	136522912	+	0	0	0	1	ENSG00000249803,ENSG00000250284
chr5	136520274	136600743	+	0	1	0	0	ENSG00000249803,ENSG00000250284
chr5	136520305	136520748	+	0	1	0	0	ENSG00000249803,ENSG00000250284
chr5	136522977	136600743	+	0	0	0	1	ENSG00000249803,ENSG00000250284
chr5	136596287	136600743	+	0	0	0	1	ENSG00000249803,ENSG00000250284
chr5	136600842	136601771	+	0	0	1	0	ENSG00000249803,ENSG00000250284
chr5	136600842	136652047	+	0	0	1	0	ENSG00000249803,ENSG00000250284
chr5	136600842	136679444	+	0	0	0	2	ENSG00000249803,ENSG00000250284
chr5	136652235	136731983	+	0	0	1	0	ENSG00000249803,ENSG00000250284
chr5	136724801	136731983	+	0	0	2	1	ENSG00000249803,ENSG00000250284
chr5	136732134	136733128	+	0	1	0	0	ENSG00000249803,ENSG00000250284
chr5	136733317	136734274	+	0	0	3	1	ENSG00000249803,ENSG00000250284
chr6	27893981	27902380	+	0	1	0	0	HIST1H2BO,OR2B6
chr6	27893981	27903137	+	0	0	0	1	HIST1H2BO,OR2B6
chr6	27893981	27925999	+	0	1	0	0	HIST1H2BO,OR2B6
chr6	27893981	27935097	+	0	0	0	1	HIST1H2BO,OR2B6
chr6	27893981	27937446	+	7	2	4	6	HIST1H2BO,OR2B6
chr6	27893981	27940929	+	1	0	0	0	HIST1H2BO,OR2B6
chr6	27893981	27941624	+	0	0	1	0	HIST1H2BO,OR2B6
chr6	27893981	27951607	+	12	3	10	11	HIST1H2BO,OR2B6
chr6	27893981	27957216	+	3	0	0	0	HIST1H2BO,OR2B6
chr6	27893981	27957999	+	25	12	31	18	HIST1H2BO,OR2B6
chr6	27893981	27958004	+	2	1	2	4	HIST1H2BO,OR2B6
chr6	27902457	27957999	+	0	1	0	0	HIST1H2BO,OR2B6
chr6	27939754	27941624	+	3	0	0	0	HIST1H2BO,OR2B6
chr6	27941748	27951607	+	0	1	2	0	HIST1H2BO,OR2B6
chr6	27941748	27952298	+	3	0	0	0	HIST1H2BO,OR2B6
chr6	27947462	27951607	+	1	0	0	0	HIST1H2BO,OR2B6
chr6	27951719	27952298	+	14	6	18	13	HIST1H2BO,OR2B6
chr6	27952456	27953792	+	4	2	17	4	HIST1H2BO,OR2B6
chr6	27952456	27957216	+	0	0	0	3	HIST1H2BO,OR2B6
chr6	27952456	27957999	+	4	5	9	2	HIST1H2BO,OR2B6
chr6	27952456	27958004	+	2	0	1	1	HIST1H2BO,OR2B6
chr6	27953934	27955464	+	3	0	1	0	HIST1H2BO,OR2B6
chr6	27953934	27957216	+	0	0	4	1	HIST1H2BO,OR2B6
chr6	27953934	27957999	+	1	0	3	4	HIST1H2BO,OR2B6
chr6	27953934	27958004	+	0	0	1	0	HIST1H2BO,OR2B6
chr6	27955498	27957216	+	1	0	2	1	HIST1H2BO,OR2B6
chr6	87337166	87356301	+	0	0	1	0	SMIM8,C6orf163
chr6	87341345	87344525	+	0	0	1	0	SMIM8,C6orf163
chr6	87341345	87348812	+	1	0	0	0	SMIM8,C6orf163
chr6	87344607	87345077	+	0	0	1	0	SMIM8,C6orf163
chr6	87344607	87345167	+	12	1	6	2	SMIM8,C6orf163
chr6	87344607	87348812	+	1	4	7	3	SMIM8,C6orf163
chr6	87344607	87356301	+	2	2	3	4	SMIM8,C6orf163
chr7	66654626	66681424	+	0	0	0	2	LOC100996437,RABGEF1
chr7	66654626	66685360	+	3	0	3	0	LOC100996437,RABGEF1
chr7	66654626	66692724	+	0	0	0	2	LOC100996437,RABGEF1
chr7	66654626	66700769	+	1	0	5	0	LOC100996437,RABGEF1
chr7	66654626	66712167	+	0	4	2	0	LOC100996437,RABGEF1
chr7	66654647	66712167	+	0	0	0	1	LOC100996437,RABGEF1
chr7	66656111	66683724	+	0	1	0	0	LOC100996437,RABGEF1
chr7	66679798	66679946	+	0	0	0	1	LOC100996437,RABGEF1
chr7	66680523	66680716	+	0	0	1	0	LOC100996437,RABGEF1
chr7	102474269	102567919	-	0	0	2	0	POLR2J3,POLR2J
chr7	102474491	102568142	-	1	0	0	0	POLR2J3,POLR2J
chr7	102474535	102569900	-	0	0	0	2	POLR2J3,POLR2J
chr7	102476270	102483825	-	0	3	2	3	POLR2J3,POLR2J
chr7	102476270	102485039	-	0	3	0	0	POLR2J3,POLR2J
chr7	102476270	102488463	-	0	0	1	0	POLR2J3,POLR2J
chr7	102476270	102566582	-	9	1	3	4	POLR2J3,POLR2J
chr7	102476270	102566997	-	17	5	12	13	POLR2J3,POLR2J
chr7	102476270	102568010	-	18	13	6	7	POLR2J3,POLR2J
chr7	102476270	102570421	-	0	0	2	0	POLR2J3,POLR2J
chr7	102476270	102571637	-	1	2	5	8	POLR2J3,POLR2J
chr7	102476412	102570067	-	2	0	0	0	POLR2J3,POLR2J
chr7	102477734	102572472	-	0	0	2	0	POLR2J3,POLR2J
chr9	122144378	122213606	-	1	0	0	0	LHX6,NDUFA8
chr9	122148273	122185984	-	1	0	0	0	LHX6,NDUFA8
chr9	122148277	122165236	-	8	6	4	1	LHX6,NDUFA8
chr9	122148277	122185967	-	0	3	0	0	LHX6,NDUFA8
chr9	122148277	122185984	-	1	0	0	0	LHX6,NDUFA8
chr9	122148277	122213606	-	6	1	0	0	LHX6,NDUFA8
chr9	122152408	122165236	-	1	0	0	0	LHX6,NDUFA8
chr9	122152408	122169534	-	6	6	0	1	LHX6,NDUFA8
chr9	122152408	122185967	-	6	7	0	1	LHX6,NDUFA8
chr9	122152408	122185984	-	10	9	0	1	LHX6,NDUFA8
chr9	122152408	122213606	-	4	1	1	4	LHX6,NDUFA8
chr9	122165391	122213606	-	2	1	0	0	LHX6,NDUFA8
chr9	122186132	122186980	-	1	0	0	0	LHX6,NDUFA8
chr9	122186132	122199223	-	0	1	0	0	LHX6,NDUFA8
chr9	122186132	122213606	-	8	8	1	2	LHX6,NDUFA8
chr9	122188344	122199223	-	1	0	0	0	LHX6,NDUFA8
chr9	122188344	122213606	-	1	0	0	0	LHX6,NDUFA8
chr9	122199402	122204624	-	0	2	0	0	LHX6,NDUFA8
chr9	122201617	122204400	-	1	0	0	0	LHX6,NDUFA8
chr10	49958480	49987165	+	0	1	0	0	TIMM23B,AGAP6
chr10	49958480	49989308	+	4	1	0	0	TIMM23B,AGAP6
chr10	49958480	50001996	+	1	0	0	0	TIMM23B,AGAP6
chr10	49973078	49987165	+	13	4	5	1	TIMM23B,AGAP6
chr10	49973078	49988121	+	0	1	0	0	TIMM23B,AGAP6
chr10	49973078	49989308	+	2	0	1	0	TIMM23B,AGAP6
chr10	49973142	49982117	+	1	1	0	2	TIMM23B,AGAP6
chr10	49973142	49982305	+	0	0	0	1	TIMM23B,AGAP6
chr10	49973142	49987165	+	54	18	14	14	TIMM23B,AGAP6
chr10	49973142	49988751	+	0	0	1	0	TIMM23B,AGAP6
chr10	49973142	49989308	+	6	1	4	7	TIMM23B,AGAP6
chr10	49976185	49982117	+	1	0	0	0	TIMM23B,AGAP6
chr10	49976185	49987165	+	2	2	1	0	TIMM23B,AGAP6
chr10	49981281	49982117	+	0	2	2	0	TIMM23B,AGAP6
chr10	49981281	49982305	+	2	3	0	0	TIMM23B,AGAP6
chr10	49981281	49987165	+	4	4	2	0	TIMM23B,AGAP6
chr10	49981281	49989308	+	0	0	0	1	TIMM23B,AGAP6
chr11	72099256	72110088	-	4	0	4	0	ANAPC15,LAMTOR1
chr11	85635778	85650249	+	37	25	18	15	TMEM126B,TMEM126A
chr11	85635778	85654063	+	0	0	0	1	TMEM126B,TMEM126A
chr16	29663316	29679120	+	2	0	1	0	SPN,QPRT
chr16	29663316	29694664	+	8	1	4	2	SPN,QPRT
chr16	29666730	29679120	+	0	0	1	0	SPN,QPRT
chr16	29666971	29696996	+	0	0	1	0	SPN,QPRT
chr16	29670782	29671173	+	0	0	0	1	SPN,QPRT
chr16	29670782	29677794	+	1	0	0	0	SPN,QPRT
chr16	29670782	29679120	+	20	11	4	5	SPN,QPRT
chr16	29670782	29694664	+	1	0	0	0	SPN,QPRT
chr16	29670782	29696996	+	11	4	7	5	SPN,QPRT
chr16	29671391	29679120	+	1	0	0	0	SPN,QPRT
chr16	29677900	29679120	+	1	0	1	0	SPN,QPRT
chr17	10291913	10320392	+	1	0	0	0	ENSG00000273388,ENSG00000264067
chr17	10317867	10318455	+	3	0	0	0	ENSG00000273388,ENSG00000264067
chr17	10318549	10320392	+	1	2	0	0	ENSG00000273388,ENSG00000264067
chr17	78146911	78170817	+	1	0	1	0	C17orf99,SYNGR2
chr17	78161254	78170817	+	1	0	3	0	C17orf99,SYNGR2
chr17	78164364	78170817	+	17	2	19	14	C17orf99,SYNGR2
chr17	78164662	78170817	+	1	0	4	6	C17orf99,SYNGR2
chr17	78166812	78170817	+	0	0	0	1	C17orf99,SYNGR2
chr17	81917967	81921219	-	0	0	2	2	MAFG,SIRT7
chr19	1458932	1459055	-	0	0	1	0	C19orf25,ENSG00000267317
chr19	2247869	2248989	+	2	0	1	0	SF3A2,AMH
chr19	2247869	2250337	+	4	0	0	3	SF3A2,AMH
chr19	44914949	44927795	+	1	0	0	0	APOC1,APOC1P1
chr19	44916325	44926956	+	1	1	2	1	APOC1,APOC1P1
chr19	44916325	44931000	+	1	0	3	1	APOC1,APOC1P1
chr19	49491099	49497194	+	0	1	0	0	PRL13A,RPS11
chr19	49491547	49497194	+	1	0	0	0	PRL13A,RPS11
chr22	19410778	19431755	-	4	2	4	2	C22orf39,HIRA
chr22	19410778	19447378	-	16	8	4	12	C22orf39,HIRA
chr22	19440330	19444012	-	1	0	0	0	C22orf39,HIRA
chr22	19440330	19447378	-	1	0	0	2	C22orf39,HIRA
chr22	19440333	19447378	-	1	0	1	0	C22orf39,HIRA
chrX	55221875	55282746	+	0	0	2	0	PAGE5,NR_130179
chrX	152714682	152733860	+	1	0	0	0	MAGEA2B-CSAG4/-MAGEA12
chrX	152714682	152734024	+	2	0	1	2	MAGEA2B-CSAG4/-MAGEA12
chrX	152714682	152734272	+	0	5	6	9	MAGEA2B-CSAG4/-MAGEA12
chrX	152714682	152734702	+	2	1	0	0	MAGEA2B-CSAG4/-MAGEA12
chrX	152714682	152735148	+	25	18	8	11	MAGEA2B-CSAG4/-MAGEA12
chrX	152714682	152736087	+	131	52	69	78	MAGEA2B-CSAG4/-MAGEA12
chrX	152714682	152739683	+	1	0	0	0	MAGEA2B-CSAG4/-MAGEA12
chrX	152714682	152740244	+	0	0	1	0	MAGEA2B-CSAG4/-MAGEA12
chrX	152714682	152740251	+	0	1	0	0	MAGEA2B-CSAG4/-MAGEA12
chrX	152714928	152734272	+	3	2	1	2	MAGEA2B-CSAG4/-MAGEA12
chrX	152714928	152734702	+	1	0	0	0	MAGEA2B-CSAG4/-MAGEA12
chrX	152714928	152735148	+	1	0	1	1	MAGEA2B-CSAG4/-MAGEA12
chrX	152714928	152736087	+	2	0	0	0	MAGEA2B-CSAG4/-MAGEA12
chrX	152715739	152734931	+	1	0	1	0	MAGEA2B-CSAG4/-MAGEA12
chrX	152715764	152734956	+	0	0	1	0	MAGEA2B-CSAG4/-MAGEA12
chrX	152716076	152735268	+	0	0	2	1	MAGEA2B-CSAG4/-MAGEA12
chrX	152716076	152736087	+	1	0	0	0	MAGEA2B-CSAG4/-MAGEA12
chrX	152719155	152719493	+	0	1	1	0	MAGEA2B-CSAG4/-MAGEA12
chrX	152719155	152738239	+	0	1	1	0	MAGEA2B-CSAG4/-MAGEA12
